# Supplementary material for: scDREAMER for atlas-level integration of single-cell datasets using deep generative model paired with adversarial classifier
Source: Nat Commun. 2023 Nov 27;14:7781. doi: 10.1038/s41467-023-43590-8 (PMC10682386; doi:10.1038/s41467-023-43590-8)
Supplement: Supplementary file 4 — Source data [file 41467_2023_43590_MOESM4_ESM.xlsx]

## Sheet: Figure 2c-Pancreas
Dataset	Method	Composite bio-conservation score
Pancreas	scVI	0.54
Pancreas	Harmony	0.72
Pancreas	Seurat	0.59
Pancreas	BBKNN	0.73
Pancreas	Scanorama	0.19
Pancreas	INSCT	0.14
Pancreas	LIGER	0.53
Pancreas	iMAP	0.49
Pancreas	scDML	0.64
Pancreas	scDREAMER	0.72

## Sheet: Figure 2d-Pancreas
Dataset	Method	Composite batch-correction score
Pancreas	scVI	0.61
Pancreas	Harmony	0.68
Pancreas	Seurat	0.7
Pancreas	BBKNN	0.42
Pancreas	Scanorama	0.49
Pancreas	INSCT	0.03
Pancreas	LIGER	0.67
Pancreas	iMAP	0.8
Pancreas	scDML	0.63
Pancreas	scDREAMER	0.86

## Sheet: Figure 2e-Pancreas
Dataset	Method	Combined composite score
Pancreas	scVI	0.58
Pancreas	Harmony	0.7
Pancreas	Seurat	0.65
Pancreas	BBKNN	0.58
Pancreas	Scanorama	0.34
Pancreas	INSCT	0.08
Pancreas	LIGER	0.6
Pancreas	iMAP	0.64
Pancreas	scDML	0.63
Pancreas	scDREAMER	0.79

## Sheet: Figure 2f-Pancreas
Dataset	Method	Composite isolated label score
Pancreas	scVI	0.66
Pancreas	Harmony	0.41
Pancreas	Seurat	0.57
Pancreas	BBKNN	0
Pancreas	Scanorama	0.57
Pancreas	INSCT	0.07
Pancreas	LIGER	0.74
Pancreas	iMAP	0.4
Pancreas	scDML	0.77
Pancreas	scDREAMER	0.6

## Sheet: Figure 2g-Pancreas
Method	Lower_whisker	Lower_quartile	Median	Upper_quartile	Upper_whisker	Counts	LISI
scVI	1.0381	2.40439	3.31669	4.21192	6.87047	8128	iLISI
Harmony	1.18895	3.24294	3.9956	4.7365	6.94219	8251	iLISI
Seurat	1.57216	3.68279	4.40972	5.09577	7.20334	8305	iLISI
BBKNN	1.64476	3.52991	4.0912	4.79828	6.698	8377	iLISI
Scanorama	1.03451	1.97899	2.44928	2.98905	4.49568	8048	iLISI
INSCT	1.00407	2.00933	2.85853	3.73178	6.30694	8089	iLISI
LIGER	1.64955	3.90294	4.68425	5.40672	7.63899	8176	iLISI
iMAP	1.02068	3.03285	4.03106	4.87007	7.43607	8167	iLISI
scDML	1	3.17483	4.03185	4.79587	7.2016	8211	iLISI
scDREAMER	1.45817	3.67035	4.41665	5.14981	7.34278	8326	iLISI
scVI	1	1	1.00781	1.05239	1.13094	8128	cLISI
Harmony	1	1	1	1.03714	1.09272	8251	cLISI
Seurat	1	1	1	1.02973	1.07403	8305	cLISI
BBKNN	1	1	1.32405	2.07582	3.68116	8377	cLISI
Scanorama	1	1	1	1.01414	1.03528	8048	cLISI
INSCT	1	1	1.00321	1.13703	1.34204	8089	cLISI
LIGER	1	1	1.00566	1.13054	1.32607	8176	cLISI
iMAP	1	1	1.01157	1.07879	1.19654	8167	cLISI
scDML	1	1	1.004	1.03201	1.08001	8211	cLISI
scDREAMER	1	1	1	1.03174	1.07919	8326	cLISI
scVI	Harmony	Seurat	BBKNN	Scanorama	INSCT	LIGER	iMAP	scDML	scDREAMER	LISI
5.17682	1.97643	3.50635	4.50287	4.76827	3.14069	5.28256	4.33449	5.7445	4.73153	iLISI
2.35763	2.546	2.67899	4.32981	2.57848	4.11247	5.33879	3.78534	4.40875	3.07963	iLISI
3.4658	4.84812	3.99713	4.45416	2.19913	4.52811	5.35753	3.7594	4.89616	2.29611	iLISI
3.77172	3.09288	2.96634	4.24409	3.2505	5.50627	6.90076	5.39615	4.48588	3.92004	iLISI
3.68018	3.30355	4.61372	3.81993	3.37033	2.70247	6.61964	3.84566	4.91421	4.3713	iLISI
3.89286	1.9828	2.70529	4.12332	3.90934	4.6799	5.21894	3.60093	2.3906	4.04059	iLISI
5.27884	2.63485	4.2494	4.26005	1.48365	1.94703	7.18292	2.85707	2.60952	4.03745	iLISI
5.57297	3.12245	3.54519	2.8782	2.4091	2.61771	5.35105	5.04988	3.47227	6.52989	iLISI
3.25112	3.42765	5.24934	4.06983	2.62077	6.25608	7.35043	2.00697	4.06875	3.66921	iLISI
4.58566	2.83545	4.96792	3.81994	2.74417	2.46398	4.88066	2.46178	5.07112	4.35357	iLISI
4.57947	4.15545	3.50818	3.12408	2.74329	3.59601	6.66995	5.36494	1.32779	3.6526	iLISI
2.6191	2.81178	4.16985	4.33	2.56097	1.9109	5.67341	2.77145	3.778	5.17049	iLISI
3.60201	2.06669	6.61017	3.54716	1.94881	4.15512	3.95712	4.67235	4.48051	5.06266	iLISI
4.23769	2.9864	4.22285	4.50287	3.38132	2.00805	3.58694	5.12084	2.34514	5.71892	iLISI
3.58962	2.38799	4.03465	3.13891	4.84466	2.00236	5.44199	4.97311	4.98662	4.74207	iLISI
3.48571	3.33997	4.66877	3.72668	2.67586	2.20753	5.433	5.32744	4.33883	4.02544	iLISI
5.31075	3.44059	4.55422	3.39844	3.70576	2.39921	6.15419	4.21151	4.64009	4.22601	iLISI
3.63401	2.69673	4.34558	4.32989	2.32704	2.41224	5.11916	1.31908	6.31744	2.59743	iLISI
4.79291	2.91869	4.10353	3.81978	2.56951	3.27544	5.2022	3.02802	4.57309	3.4937	iLISI
4.01128	3.46259	2.98574	3.76882	2.33874	2.45214	4.1255	2.99767	4.25731	4.27491	iLISI
3.82341	2.35955	4.27598	3.7689	2.84829	2.62693	5.76733	4.61928	3.81211	5.87366	iLISI
1.55048	3.73033	4.33279	3.59712	2.2942	2.52057	4.27867	3.00609	4.40788	5.6351	iLISI
3.56522	3.80978	3.96842	4.0912	2.98395	1.89804	4.48366	5.60612	4.56201	4.64429	iLISI
3.74781	4.88929	3.8856	3.31799	2.72734	2.36623	4.66943	4.08006	4.36218	6.30434	iLISI
2.99497	3.21098	3.92572	3.43448	2.96009	2.62712	5.5754	1.71511	2.48779	3.9556	iLISI
1.81225	3.12434	2.80979	3.82005	2.54943	2.99637	4.24267	1.45329	5.25763	3.8286	iLISI
3.69521	2.39631	3.89857	3.39953	2.62735	4.18976	5.06954	2.26689	2.36332	4.03894	iLISI
4.10375	4.26093	4.76917	3.81989	2.83715	3.63097	6.15833	2.54657	4.75395	5.3025	iLISI
4.26436	3.1271	3.34241	4.03892	2.33711	4.2167	3.4743	2.73819	5.9946	5.05097	iLISI
4.35134	4.83738	5.02345	3.81987	2.60059	5.1263	5.23308	3.7854	3.94112	3.3708	iLISI
6.11925	2.808	5.38082	3.81986	1.87097	3.7952	4.24458	5.3851	5.16089	5.33221	iLISI
4.11538	4.469	4.86597	2.95194	2.71388	2.74662	5.19302	1.79893	3.57171	3.81241	iLISI
2.81757	3.66231	4.34624	3.39844	2.67095	2.20027	3.83766	3.60394	5.12469	3.79193	iLISI
3.05642	3.67291	3.41753	3.39842	2.0278	5.66654	5.49867	1.60022	5.46245	5.28223	iLISI
2.43707	4.47213	4.56484	2.69966	3.55648	4.22174	5.48112	3.9516	3.89631	3.66039	iLISI
5.35678	3.52926	4.82999	3.56064	2.89227	2.09587	6.60665	5.38548	4.42552	2.51403	iLISI
4.10963	4.14846	4.95483	3.95214	1.58584	2.27235	5.32679	3.93515	5.27308	5.00002	iLISI
2.09205	3.50188	3.73946	3.42803	2.85014	3.43004	3.94129	4.10615	3.71897	5.71481	iLISI
3.64151	6.38783	6.63445	3.17908	2.48696	2.37195	3.66958	3.04731	5.87687	3.83341	iLISI
4.89354	2.25289	2.90284	3.81978	4.75504	3.45977	4.45777	5.29633	3.89457	5.02076	iLISI
4.50012	2.87273	5.13825	3.74631	4.82327	2.12269	2.97892	4.96771	5.45824	3.32506	iLISI
4.48548	4.11466	4.76602	3.81978	2.47287	3.56622	3.70483	1.5482	4.69376	5.42746	iLISI
4.13997	4.11023	3.80365	4.48242	2.74149	2.34742	4.51994	4.04359	4.69493	6.18311	iLISI
3.87153	3.16738	2.98019	4.82168	3.77461	5.14303	5.09484	3.36596	3.43626	4.50053	iLISI
3.94773	2.90191	5.86845	4.45419	3.93961	1.86475	2.43949	5.34779	3.95684	3.9499	iLISI
3.67354	4.01322	4.92077	3.76883	4.4659	2.73916	5.47296	4.91681	4.36094	4.9731	iLISI
4.45797	3.46752	5.553	3.81986	2.55548	4.96256	5.20811	2.974	5.15889	3.28999	iLISI
2.91654	5.65186	4.13035	3.69718	2.4018	5.65579	4.94004	2.79189	4.39182	4.98461	iLISI
3.17108	3.10914	5.04077	4.2262	2.56899	2.18131	5.84593	5.70186	4.15651	4.8416	iLISI
4.53427	3.80589	5.24577	3.14864	2.57687	3.31379	2.97049	2.09965	4.32528	5.61678	iLISI
3.46298	3.11576	4.20444	3.71475	2.95535	2.25862	4.28249	4.96956	3.687	5.15402	iLISI
6.43589	2.44069	5.44924	3.70105	2.8879	4.6002	3.80453	3.38122	3.02408	4.28501	iLISI
4.06237	3.10597	3.11833	3.42804	2.54927	4.81458	4.25722	4.11639	3.45964	4.32293	iLISI
4.77969	2.50725	3.04522	3.9556	3.55381	3.41388	4.66858	4.41078	5.08763	5.82462	iLISI
5.40946	5.60077	4.0116	3.04777	4.10349	2.81261	5.13887	4.91464	5.37509	2.79905	iLISI
4.0545	1.85339	5.36306	2.93806	2.0079	3.47193	5.09808	4.2232	2.437	4.7315	iLISI
4.96809	3.45232	3.61407	3.81982	1.81101	2.05709	4.51864	5.37783	3.38262	3.83756	iLISI
5.39011	2.89927	2.90431	3.05672	3.5531	3.75487	5.46591	3.15104	3.84881	6.50855	iLISI
3.41693	2.79188	5.90564	3.11654	2.64428	2.41044	5.11749	2.1094	5.00859	4.69643	iLISI
4.50335	2.9694	3.4722	3.61999	2.36678	1.85254	4.65374	5.40542	4.17559	5.80965	iLISI
4.15413	3.30711	3.01499	3.06375	3.78084	4.76606	4.62471	5.73182	1.99388	4.51992	iLISI
4.65515	3.32034	4.20446	4.32989	2.23461	3.13474	5.39006	3.78569	4.43393	4.2933	iLISI
6.58074	3.16856	3.73088	3.93243	3.14672	2.27548	4.41522	3.86641	3.31298	4.03804	iLISI
3.80116	3.88643	3.78001	2.77683	4.07212	1.643	2.30563	5.63439	4.87247	5.05508	iLISI
5.78656	4.26521	5.44218	3.76883	2.44215	2.45023	4.72089	4.2636	5.50026	5.158	iLISI
4.91175	4.2049	2.35606	3.09799	2.72876	5.52228	4.47606	3.86163	2.22261	4.4831	iLISI
5.06251	5.47279	5.49337	2.83859	2.17175	5.01634	6.48723	1.86585	5.01301	4.80098	iLISI
3.62304	4.4417	3.11071	2.60502	2.89654	4.42682	7.50345	3.06829	3.14793	4.6785	iLISI
4.90407	4.12964	3.51596	2.73079	2.62194	3.83491	7.01294	2.94753	6.57799	4.12727	iLISI
2.04045	3.94046	3.34447	2.85961	5.3272	3.11116	6.35532	4.55517	2.74412	3.74336	iLISI
4.10673	5.15357	3.92007	3.39843	3.99742	4.97327	5.32331	4.75511	5.14952	5.46657	iLISI
4.50116	2.74737	5.54307	3.39842	2.79094	3.10598	6.62849	2.39308	4.35639	4.06402	iLISI
3.66038	3.19265	3.71184	2.68854	1.35724	3.24222	6.27738	2.08675	2.67543	4.74258	iLISI
3.38332	3.53473	5.79908	4.63297	3.18034	3.7655	5.13518	2.32725	2.60189	4.90975	iLISI
6.09087	3.41637	5.64819	4.60127	3.27889	4.82447	3.34555	3.45739	4.0609	4.66175	iLISI
3.84736	3.08926	4.07877	4.81513	2.85305	3.65677	5.34681	3.8315	1.92161	3.20195	iLISI
4.03233	3.07116	4.64002	3.09341	1.52728	3.18706	3.95817	2.3735	3.42318	3.74862	iLISI
4.48682	2.6651	5.38251	3.7173	2.29817	3.89527	4.19499	3.6915	3.13001	5.99026	iLISI
4.36416	5.23831	5.13288	3.76898	3.63919	2.42606	5.98916	5.80292	3.78166	5.84389	iLISI
5.22517	1.93158	4.45427	3.81979	4.25918	2.57875	4.37008	4.05035	2.93738	4.2189	iLISI
3.3836	4.9354	4.33003	4.68775	1.75868	2.64672	6.01501	2.86062	3.21683	5.20373	iLISI
2.86757	3.45422	3.86988	3.40964	3.66762	2.54201	4.71994	2.79072	3.72347	4.06036	iLISI
4.42149	2.72758	2.62956	2.83633	2.80645	3.83044	3.74565	4.2696	3.81903	3.17604	iLISI
3.14111	3.57781	4.20833	3.4887	2.97827	2.19214	5.78749	4.25871	3.14611	6.37702	iLISI
3.46654	2.88362	5.05978	3.76889	4.09296	2.50918	4.57128	4.76415	4.75511	4.83349	iLISI
2.65015	3.87957	3.3664	3.81985	1.52871	2.71633	4.90469	2.52967	3.66014	4.16268	iLISI
1.54181	4.11309	4.77084	3.76887	3.57678	2.50998	5.50245	3.61955	2.7187	3.16275	iLISI
1.44128	2.03834	3.63447	3.20868	2.76599	3.1048	4.5034	3.36623	4.0054	2.76127	iLISI
1.89765	3.02953	3.25876	3.81989	4.19131	2.46778	4.27577	3.54999	2.95882	3.67643	iLISI
3.58251	3.642	4.93497	3.81994	2.76504	2.60445	4.3205	3.47924	4.28071	4.79666	iLISI
3.20783	2.71498	4.77782	4.11937	3.20711	1.84546	4.53141	4.40926	2.35829	4.02745	iLISI
2.55294	4.60947	3.74683	3.10551	1.6095	5.99468	4.81798	3.28927	2.70248	3.81031	iLISI
1.64051	2.78711	4.0396	3.41432	1.9401	2.12878	4.61231	4.59423	4.80364	3.85765	iLISI
4.09261	3.89954	4.14141	2.84204	2.13447	2.13605	4.61088	2.04	2.59124	4.22383	iLISI
2.5501	4.9748	5.11855	3.81985	2.84278	1.99945	4.52438	1.9669	4.48592	5.09751	iLISI
1.45542	2.17409	5.52017	3.76887	1.87538	2.13481	5.12186	2.38001	2.18065	4.60477	iLISI
3.12905	2.49766	4.91272	2.58103	2.34887	1.99072	4.3287	2.23812	4.10072	4.66917	iLISI
3.49374	5.33686	3.88452	3.02106	2.944	2.48739	3.82231	2.95674	4.26179	3.35867	iLISI
3.45076	3.19713	3.91413	3.76883	2.60539	2.26163	5.60094	4.62629	2.94797	4.32185	iLISI
2.39427	4.71333	6.61824	3.39841	1.79236	2.01294	2.92011	1.99553	4.81519	4.77045	iLISI
4.06011	3.78212	5.18316	3.1852	2.58107	4.11703	5.26185	2.6908	3.14999	4.03889	iLISI
1.73722	2.45958	4.47165	3.09708	2.2332	1.88576	3.72224	1.89951	3.65108	4.10103	iLISI
2.27464	5.42431	3.74028	3.04915	2.85631	2.31692	6.36326	2.26479	4.0832	5.04389	iLISI
1.50661	4.75401	4.94697	3.44742	2.54332	3.28817	4.14825	4.85933	5.10604	5.03668	iLISI
2.7896	2.82823	4.65899	3.68768	1.90165	1.74265	5.42457	1.67421	3.56993	4.66415	iLISI
1.83058	2.67981	6.26396	3.39391	2.6169	1.96207	6.05156	3.76169	2.97296	5.53625	iLISI
2.71047	2.49143	4.9156	3.04072	2.54163	3.31513	3.85862	4.70086	3.39405	2.75283	iLISI
2.328	2.71046	4.87324	2.86286	2.71674	2.00953	5.23994	1.70341	3.33671	4.30878	iLISI
2.74246	3.30694	3.57768	2.86269	1.98605	2.88016	4.06976	1.50559	3.68825	5.3464	iLISI
1.57041	2.92213	3.46916	3.06322	2.11779	3.41194	5.83889	4.96396	5.97505	3.66041	iLISI
2.05007	5.39128	4.54284	3.38693	2.82495	2.16568	4.37938	1.72064	4.23618	4.75192	iLISI
1.81196	3.68421	3.71466	3.81988	4.08749	3.55091	2.96215	3.64898	4.30214	3.23975	iLISI
2.72268	3.13922	3.58711	3.56423	3.12832	5.13628	4.53244	1.72587	4.4191	5.25419	iLISI
2.94953	2.53135	3.9439	4.32991	2.12874	3.36607	4.14099	3.65636	4.12027	4.68783	iLISI
2.23081	3.13737	5.64489	3.2006	3.01028	5.10385	5.92743	2.70966	2.29343	3.96534	iLISI
2.12024	2.65772	3.39377	2.97876	2.68921	3.29882	5.43208	1.69756	5.57322	4.2303	iLISI
3.53627	3.33942	4.02955	3.81992	1.95141	3.24745	6.0384	2.03058	4.56739	5.51533	iLISI
1.62004	3.55018	4.52135	2.90472	3.08756	5.7069	3.76811	1.76528	4.26441	5.10927	iLISI
2.37507	5.81725	5.2345	3.24443	4.06618	4.85784	6.00425	3.81891	3.83755	4.03259	iLISI
1.77241	2.96086	5.73533	2.72355	2.93925	2.84654	5.17387	3.22898	3.11732	2.88677	iLISI
2.05946	5.46316	4.57026	3.40064	5.14134	3.43783	4.04859	2.18833	3.66326	4.09154	iLISI
2.26649	3.80263	3.16821	3.16088	3.65438	3.76993	4.51712	3.6516	4.26939	4.26123	iLISI
2.22445	2.24447	1.95066	3.20056	3.76122	5.48371	5.4264	1.49905	3.47236	4.70128	iLISI
2.36132	2.13896	2.91202	3.24347	2.78213	3.54761	3.7348	2.8389	3.30467	4.54104	iLISI
2.04546	2.47122	2.83532	3.769	2.53313	5.62596	5.09616	2.56637	4.24684	4.48938	iLISI
4.77724	4.20547	4.10511	3.39845	3.02099	4.56833	3.97753	1.44831	3.56089	4.98319	iLISI
2.32181	4.91886	4.60888	3.03875	2.06059	4.07394	5.31665	3.94271	4.56401	4.05427	iLISI
1.82483	4.50241	4.55408	3.7476	2.31444	2.91583	4.50401	2.50963	4.70166	4.02136	iLISI
2.62479	3.69893	3.62157	3.81978	2.57675	2.10254	4.17126	3.39392	5.8057	3.87306	iLISI
1.8541	2.70872	5.07979	3.39152	2.55097	2.5047	4.42853	3.35877	4.58894	2.73923	iLISI
4.65364	3.00572	6.56074	3.78303	1.97356	1.91316	5.17499	4.98055	5.78793	5.9216	iLISI
5.05445	3.34119	3.41304	3.7312	4.00583	2.38633	4.54053	3.83395	5.13392	4.60806	iLISI
3.79243	1.68103	3.89442	3.34835	1.99491	2.51143	3.00483	2.96241	3.58129	3.59155	iLISI
3.41388	2.72897	5.38726	3.81993	3.32754	1.99996	5.42494	2.80914	4.67283	4.5145	iLISI
3.8007	2.19631	4.30236	2.54803	1.61546	2.53945	5.05193	4.23878	4.19965	3.81162	iLISI
2.92871	2.62492	3.45853	3.82252	3.23835	2.06131	5.08908	4.11403	4.61586	3.82016	iLISI
3.53323	2.49042	1.8707	3.07472	2.07832	1.94025	4.04156	2.174	4.29665	7.16055	iLISI
2.05332	3.77362	4.60615	3.208	3.08061	2.11516	5.06918	2.78001	3.48625	4.31573	iLISI
3.0214	3.97925	5.11494	3.07364	2.18931	1.9956	4.72552	2.98707	5.23545	4.48014	iLISI
3.8013	3.16968	5.63295	3.81986	3.10985	1.9971	4.58348	1.59831	2.36781	4.05021	iLISI
2.13855	2.36164	4.82106	3.81981	2.20598	2.00113	3.15151	3.99005	4.10681	3.72415	iLISI
2.95168	3.68566	3.15937	4.53172	3.02625	2.02046	5.37506	1.40034	4.9005	4.79375	iLISI
2.37884	1.98624	5.80678	2.85527	2.58583	2.68331	3.35129	3.47802	3.22106	3.82404	iLISI
3.09808	2.73986	3.72628	2.84932	2.57226	1.95992	5.35204	2.3504	2.38373	3.9175	iLISI
1.89197	2.16423	5.10131	3.76882	2.51048	1.92154	5.18431	3.65079	1.98435	5.97291	iLISI
2.20054	4.60127	3.76489	2.87509	2.49751	2.12045	5.7304	1.45971	3.78959	3.86429	iLISI
2.31945	4.92872	3.4189	3.76898	2.33192	2.04783	4.35159	3.67075	5.4641	4.36915	iLISI
5.41895	3.32325	4.62428	3.39389	4.28833	1.82439	4.07115	3.13291	4.57299	3.22899	iLISI
2.1287	3.684	4.87997	3.75186	3.46988	2.73789	5.20478	2.46088	5.081	4.42023	iLISI
2.65932	4.16233	4.58976	3.48878	2.14618	2.02413	3.11025	1.39024	3.04364	3.20619	iLISI
2.18355	2.87059	5.75286	2.94266	2.93153	1.87809	5.2071	3.42953	2.72553	4.23899	iLISI
2.7389	1.7181	4.54	3.2157	1.91684	3.12752	3.86605	2.49568	2.75382	4.91594	iLISI
4.27517	5.35046	5.67317	3.00234	2.24551	2.1749	5.40119	2.58073	2.88502	3.40143	iLISI
3.35514	2.95983	4.23776	3.39844	4.08753	2.64576	5.60901	1.86349	4.18156	3.11091	iLISI
5.30862	3.64951	3.69585	3.37864	2.73922	2.25111	4.07315	1.71968	3.47824	2.64216	iLISI
5.16916	3.6625	4.61473	3.39844	2.52788	1.99774	4.84353	4.0348	3.95442	1.89298	iLISI
4.5904	3.46851	3.8545	3.76898	3.0425	1.82831	4.93646	2.09117	4.10097	3.22328	iLISI
2.65894	4.02811	6.58191	3.30667	4.40918	2.57018	6.62772	1.83653	4.07284	4.66748	iLISI
2.51192	2.85562	4.57263	3.39844	1.78404	1.96575	3.68333	1.58541	4.49582	3.90228	iLISI
3.75408	2.5455	5.2854	3.39842	1.77653	1.8716	6.93435	1.92688	5.75079	4.54274	iLISI
1.50736	3.5979	4.3293	3.61182	1.97933	2.5912	3.87373	1.73955	4.46623	4.97114	iLISI
4.71362	2.09773	5.28637	3.22705	3.14947	3.56435	4.82201	2.50605	4.94174	4.74946	iLISI
1.33183	3.81758	4.20572	3.65995	2.66112	1.97354	4.04003	1.94753	2.73757	3.49744	iLISI
2.16004	4.8774	4.01293	3.51668	1.66857	2.20537	5.11801	1.72512	3.57807	5.14002	iLISI
1.47911	3.9907	5.86607	3.17261	2.96922	1.97869	5.91776	2.69511	3.83997	4.81862	iLISI
1.22992	2.40506	5.22354	3.01812	3.82497	1.96767	4.34655	3.10146	3.43824	4.33061	iLISI
1.26526	2.20334	5.86048	3.70641	4.13927	2.4374	4.47825	1.48664	4.10499	4.1145	iLISI
3.58665	2.70603	6.30758	3.02078	2.54193	2.00628	3.84972	4.33128	3.64407	6.06675	iLISI
1.505	2.16599	4.91056	3.09457	2.27775	2.59727	5.22186	1.86612	2.98145	3.46983	iLISI
1.42567	2.50499	3.83815	2.7131	2.36835	2.24336	5.53153	4.30709	5.16752	5.48564	iLISI
1.24726	2.96152	4.07038	2.83657	2.70992	2.30087	2.46483	3.39018	3.00979	4.69922	iLISI
1.2722	2.15869	4.41044	3.30556	3.1236	1.99306	4.31962	3.33461	6.20207	3.85063	iLISI
1.28214	3.10575	4.36434	3.16296	2.26447	2.0986	2.3033	3.92616	2.32733	3.82098	iLISI
1.89192	4.11262	7.20334	2.86585	2.22182	2.01422	2.14127	1.28621	3.95962	5.28753	iLISI
2.19834	3.03904	2.62763	3.39845	2.43011	3.68133	4.33378	3.96027	3.42249	3.21861	iLISI
1.25487	2.69988	3.50099	3.23125	3.70347	5.33222	5.40634	1.66062	3.4863	5.54123	iLISI
2.76547	1.99747	4.53066	2.75177	2.31286	3.6151	4.10485	2.86367	4.17926	4.39065	iLISI
2.02371	4.17976	4.54832	2.80509	2.3589	3.69253	3.42615	1.83556	4.89335	4.59208	iLISI
1.67107	1.9551	3.73458	3.97366	3.47199	4.27813	4.64936	1.46026	3.41921	4.17073	iLISI
1.58801	4.00572	4.75789	2.62558	2.38894	3.61512	3.79238	1.88184	4.23155	5.57297	iLISI
1.25396	2.89657	4.91537	3.81992	2.72965	4.10471	3.19708	1.84798	2.29729	4.4047	iLISI
3.03191	3.58538	4.40155	3.16538	2.42353	2.8749	1.90844	2.82764	1.00113	4.29433	iLISI
3.39533	4.52197	3.59911	3.76902	3.17264	3.6637	3.35245	4.3115	4.50452	4.22839	iLISI
1.17082	3.18735	4.11512	3.17422	4.34731	3.35151	4.82012	5.74133	3.53143	4.05715	iLISI
1.91525	3.48702	3.1286	3.39844	3.07332	3.65155	3.37161	3.50157	2.56678	5.0677	iLISI
5.04151	5.07804	4.60086	3.10007	2.82375	3.45572	2.09129	1.68389	1.81165	4.44002	iLISI
2.29923	3.48292	4.23304	3.0342	2.50191	2.23329	3.42056	3.83646	2.97048	3.97947	iLISI
4.13133	3.77718	4.91767	3.08924	2.79411	3.44109	4.10674	3.43967	1	3.25443	iLISI
4.83678	4.22794	3.99615	2.72757	3.14879	2.65614	5.16209	2.42922	2.56074	3.29822	iLISI
3.3182	3.19726	5.19976	2.9432	2.43295	4.90963	1.84908	1.18522	3.09938	3.69229	iLISI
3.0879	2.58651	3.34194	3.05352	2.59974	2.69414	2.69166	1.49989	1.84511	3.62666	iLISI
4.90372	2.2147	4.02039	3.89183	2.3211	3.22991	2.41021	3.47856	1.80183	4.25466	iLISI
3.07268	2.39526	3.86798	3.61792	2.69107	3.78749	4.78025	2.41844	2.38482	2.49211	iLISI
3.54589	3.20714	3.82726	2.52419	3.17662	4.55913	3.84815	2.76303	2.72032	3.45008	iLISI
4.97038	3.93644	2.21044	3.11795	2.50642	2.60842	3.03168	5.25868	1.94878	2.56017	iLISI
4.41004	2.10652	3.38868	2.94661	4.20591	3.04421	3.2814	3.88136	1.57337	2.717	iLISI
1.85278	3.01276	4.47927	3.81986	3.06739	2.77007	3.64536	2.36947	3.09612	3.41406	iLISI
3.57955	3.23194	4.12146	3.43012	1.93255	2.87114	4.57562	1.10143	1.66959	4.5011	iLISI
1.27599	3.31484	6.01583	3.37711	2.38171	3.38603	4.11153	2.4579	2.73408	2.36962	iLISI
1.24568	3.68372	3.40241	3.26641	2.84051	4.40244	3.61021	4.76862	1.58077	4.5833	iLISI
3.05428	2.63565	4.09885	3.49058	2.41984	3.10113	2.97134	3.78849	2.31353	3.55528	iLISI
4.88195	2.88842	6.49867	3.25324	3.19334	1.88927	3.07443	3.77548	1.45171	4.59266	iLISI
2.41826	2.50028	4.66819	2.82876	2.09285	3.71071	4.10897	2.68343	2.27479	3.67474	iLISI
2.72524	2.6083	3.73906	3.8634	2.36975	3.23091	2.86686	2.54191	1.5844	3.47394	iLISI
1.41341	3.28963	5.61478	5.15789	4.09041	4.44554	6.1629	3.03799	3.29003	3.43452	iLISI
1.347	1.58654	5.78689	4.71456	3.36642	3.67975	3.00496	2.15962	3.04537	2.20778	iLISI
3.20617	2.54291	5.19073	6.53887	2.47818	3.6058	4.41199	2.96007	1.70396	4.48926	iLISI
3.86188	2.41143	4.21467	3.89861	3.86969	1.49734	3.83111	3.84922	1.52261	1.91453	iLISI
2.36286	2.47992	5.3117	3.3121	2.52971	4.02331	4.5207	1.5657	1.41375	4.89783	iLISI
4.39997	2.19891	6.06494	3.23687	2.42149	3.02995	5.65675	3.57676	1.82692	4.46433	iLISI
4.50774	3.6964	6.06063	3.22644	2.60038	3.88488	5.40666	2.27163	3.66163	3.64589	iLISI
4.06584	2.58129	5.22799	3.4461	2.85442	1.80734	4.99576	1.74241	2.95954	3.75953	iLISI
3.36786	3.1344	2.65268	4.80891	2.81384	3.62136	2.50264	3.65007	1.97803	3.09917	iLISI
2.34465	1.69239	4.46006	2.98063	4.2278	3.69763	3.8151	1.11422	4.51374	2.79591	iLISI
3.94921	2.63008	6.06676	3.71104	4.11571	3.89798	5.35337	3.03187	4.00999	2.54346	iLISI
2.31618	3.52174	4.87643	2.86066	3.16696	3.78076	4.04227	3.29174	2.10712	3.6053	iLISI
4.10283	2.48133	4.27262	3.17719	2.43188	3.68898	5.2258	3.35764	3.68157	3.98091	iLISI
3.32647	1.90269	4.88636	3.14523	4.3916	4.55422	4.56036	2.62738	1.83237	3.94788	iLISI
4.15604	3.62447	4.74184	3.10458	2.13967	3.54264	3.33951	1.80743	3.98436	4.45694	iLISI
3.57301	3.04927	4.26557	2.67535	4.40557	3.42086	2.79104	1.88578	3.78304	2.79567	iLISI
2.92617	4.09386	4.77653	3.22645	2.9018	1.3599	3.60322	5.90041	2.05967	4.73233	iLISI
4.35693	3.90459	6.63708	3.28137	2.86185	4.0382	5.8638	3.27542	2.50667	3.73256	iLISI
4.35954	4.37208	5.39261	2.99515	4.98616	1.76709	3.89941	3.53253	2.25578	3.99715	iLISI
1.38659	4.17931	5.27198	3.70661	3.14295	3.23886	5.63342	2.50533	3.52961	2.94354	iLISI
2.62869	4.99907	4.87324	4.07074	3.15866	4.21981	5.59283	1.24641	1.00284	3.81273	iLISI
3.53815	3.421	3.33815	2.51393	3.93988	1.10169	4.19784	2.27332	3.49184	2.71576	iLISI
3.87617	3.96012	3.59377	3.19709	4.48927	1.83825	2.46027	4.41125	4.32885	2.00764	iLISI
3.95338	2.3944	4.55811	3.04971	3.05238	4.15431	3.16573	1.84814	2.69428	1.88894	iLISI
4.75299	2.87557	4.31562	2.76311	2.14712	3.12756	4.51463	1.82889	1.71554	2.78348	iLISI
1.92111	4.19942	3.54666	3.01149	2.18283	3.50364	2.64926	2.2371	1.47234	3.50545	iLISI
3.81202	4.07325	4.89846	3.39516	2.43985	1.97295	4.22224	4.20509	4.48501	3.63985	iLISI
4.08808	3.74296	4.92716	2.9101	2.5528	1.30216	3.27928	3.49742	3.43909	2.21851	iLISI
4.93085	1.62911	3.17248	3.37612	2.8432	3.81802	4.65517	2.23493	1.38678	3.8493	iLISI
1.71887	3.65013	5.74268	3.47998	2.10899	1.41874	5.85919	2.21624	1.24966	3.23947	iLISI
1.85181	3.95876	3.19232	4.24706	2.25824	4.15187	4.0675	3.93884	2.70589	3.84855	iLISI
4.00756	3.28701	3.37703	3.45442	2.07026	3.61539	5.43575	1.1801	2.88886	2.57815	iLISI
2.93614	2.79483	3.86092	3.28911	3.87387	1.38139	4.39567	4.3766	4.06091	3.90578	iLISI
1.78064	2.20141	5.47279	2.78505	2.10979	2.82577	4.82292	1.48026	3.14861	2.30958	iLISI
1.78418	4.34443	4.28474	3.73602	2.19794	1.32313	2.74035	1.30184	2.60516	3.44687	iLISI
3.1367	2.63082	3.79674	2.83131	2.24736	1.73997	4.31324	3.87791	1.35828	3.73802	iLISI
3.96619	1.82822	4.63292	4.66157	2.51669	3.1659	5.33647	1.93426	1.45095	3.26021	iLISI
4.49648	2.55026	3.2746	5.11625	2.07594	4.75211	4.47158	1.98724	3.79949	3.21792	iLISI
4.28534	3.27695	4.94675	4.01874	2.37557	2.54353	4.73493	2.65459	3.09358	3.99701	iLISI
2.65976	4.3251	4.5895	3.68938	2.22773	1.27393	4.64644	2.18258	2.6056	3.79236	iLISI
3.81356	5.1958	4.37601	5.15914	2.2445	3.69679	2.28604	2.81184	2.02577	3.09232	iLISI
2.04328	4.00412	3.88805	2.92329	2.09883	1.97784	4.50714	1.8144	2.91657	3.19206	iLISI
2.40354	2.73424	5.88623	2.51321	3.26957	3.41701	2.94305	3.77178	1.52169	4.10012	iLISI
3.26544	4.51324	4.01884	2.90581	3.73103	3.80851	5.24475	2.23076	2.93128	1.97958	iLISI
2.53187	2.94415	4.73539	4.08212	3.09438	2.55103	4.5233	1.78284	1.65893	4.41418	iLISI
3.01536	4.50849	2.56049	2.87816	2.69106	1.60686	3.08244	3.85774	1.63803	4.26261	iLISI
2.86323	4.14774	3.96752	4.08212	2.05993	3.52608	4.97395	1.98614	3.73935	3.82475	iLISI
3.64058	3.10515	5.52823	3.22254	1.9039	4.02716	4.19398	3.72723	3.41444	2.76386	iLISI
3.71051	3.69161	2.60127	3.23679	2.47695	4.46301	4.40151	4.33434	4.90044	3.61768	iLISI
2.87837	4.06305	4.50755	2.5689	2.19381	2.84947	3.95442	1.75365	2.99362	3.34315	iLISI
1.16853	4.19197	4.15409	3.74041	2.24652	1.62265	2.83755	1.90391	1.85054	1.95997	iLISI
3.67053	1.81333	6.22033	5.13299	2.00734	3.47382	4.44485	1.28503	2.34197	4.00659	iLISI
2.15873	4.88375	5.39899	3.15777	3.47094	1.52262	5.57657	1.94984	2.06828	3.75268	iLISI
2.46158	3.13069	4.78581	3.03074	4.5731	4.60547	4.66266	1.92277	2.40266	2.29347	iLISI
3.12736	3.56849	5.06748	1.09969	3.7936	3.4058	4.09861	1.47766	5.36764	3.77587	iLISI
3.98212	3.03391	4.40059	4.40966	2.19171	4.70901	4.97077	1.7489	2.18129	2.64934	iLISI
3.467	4.27928	3.89678	3.888	3.89479	3.6079	2.65499	1.43936	1.83633	4.41395	iLISI
3.97739	3.5835	3.71163	1.11938	2.08555	1.89926	4.99339	1.86961	2.57393	4.39374	iLISI
3.0207	3.32556	6.16596	4.40964	1.99348	3.72494	4.13206	4.12926	3.16538	5.04892	iLISI
3.65025	3.87251	4.77378	4.54001	3.6875	2.34095	3.10835	4.22758	1.33967	3.56539	iLISI
3.22251	2.9855	6.33795	3.16036	3.26163	3.49222	3.47826	4.075	1.84827	3.68772	iLISI
2.67922	3.87129	4.63794	3.65757	2.77191	4.4145	2.65291	3.32805	2.78395	4.33167	iLISI
3.55144	3.50394	4.89946	3.28913	2.25778	3.01611	3.07169	2.92599	3.45986	4.25046	iLISI
4.59815	3.02811	4.15092	4.87729	2.29288	3.07653	3.89156	2.96297	1.78109	2.37601	iLISI
2.86647	3.32931	6.09225	3.26616	2.00392	3.17153	5.25049	3.45639	1.82897	3.88555	iLISI
4.98961	3.37043	3.82829	4.56918	3.24643	3.17068	4.20773	1.29715	2.83791	2.1297	iLISI
3.07966	3.28643	5.81242	4.98611	2.26396	4.00308	3.52876	2.89754	3.44981	4.44824	iLISI
3.04095	2.04193	3.81077	3.04995	2.25134	3.47854	6.30763	2.81656	3.70681	3.43371	iLISI
3.83435	2.47714	5.0024	3.68752	2.29737	3.79988	4.03691	2.85483	2.41839	3.34416	iLISI
3.52422	2.33699	5.24602	3.44323	2.51339	2.47303	2.55289	2.24192	2.01663	4.71271	iLISI
2.43385	2.71525	5.73668	3.31746	2.08437	2.59136	3.00298	4.01175	1.43292	4.53412	iLISI
3.88375	3.66636	5.67106	3.18846	2.17943	3.33895	3.5341	3.11214	1.83388	3.68962	iLISI
2.72093	2.89344	4.00187	3.07851	2.24076	2.4874	3.55834	4.41375	3.09534	4.38369	iLISI
2.67371	4.00833	6.09674	3.76226	2.223	2.63389	4.61634	3.30432	2.64827	5.01085	iLISI
2.63439	2.78498	2.79565	4.64259	1.8876	3.59229	4.65229	2.37964	1.45207	3.19902	iLISI
4.98648	4.31299	3.48758	3.45597	2.27842	5.02401	2.84973	3.12559	2.52521	2.44986	iLISI
2.76556	3.37765	4.58548	3.21927	2.76643	3.71486	4.71019	2.66829	3.58813	5.83708	iLISI
4.60808	3.72175	3.02785	4.12991	1.49581	3.87455	3.97059	3.37945	3.6754	2.34331	iLISI
2.51031	4.03356	6.32991	3.02374	2.48942	3.72664	4.1061	3.6855	2.26749	3.76285	iLISI
5.01706	2.54111	3.79474	4.0108	2.1801	4.63468	3.41465	3.31377	4.17094	2.77219	iLISI
5.28012	3.39191	5.07467	3.4373	2.59398	3.66651	3.76574	2.31829	3.38349	5.07254	iLISI
1.56822	2.22438	4.53939	4.45207	3.97208	3.30336	3.01901	1.82444	4.18463	2.20665	iLISI
3.84453	3.07001	4.60861	5.48916	1.54904	4.88912	4.34388	2.90512	3.17923	4.04132	iLISI
3.37876	3.90372	3.96088	4.29281	2.69058	4.43469	3.7133	2.33481	2.56866	3.01999	iLISI
2.38931	4.57804	4.56821	2.86079	2.21596	2.86631	3.73707	3.70917	1.99178	4.00476	iLISI
3.9218	4.57214	5.55905	5.31894	1.96488	1.55348	5.51506	3.92342	4.32219	4.00981	iLISI
4.33563	3.89017	6.07002	3.56991	3.11592	3.55204	3.60551	3.98184	4.156	2.95593	iLISI
2.28231	3.15326	4.61038	3.68942	2.302	2.23922	1.6863	2.121	3.79356	3.96003	iLISI
3.17452	1.49597	5.24701	3.12328	2.81176	3.5106	4.2258	3.02071	3.47826	4.14913	iLISI
3.36463	3.1066	3.48046	3.47589	3.96464	3.59046	4.05467	2.80184	3.08678	3.28606	iLISI
3.70429	3.72446	2.99112	3.20873	3.11932	3.7423	3.74608	4.07481	3.72272	3.80818	iLISI
2.89154	2.714	4.90236	3.83476	3.84822	4.13173	4.79025	2.47329	3.16413	3.56271	iLISI
3.17798	3.6086	5.62011	3.47033	1.57528	3.40388	4.68618	4.7554	5.26715	2.12781	iLISI
2.35847	3.90681	4.41873	3.24524	2.89463	4.0037	4.69513	2.3494	3.70111	2.20375	iLISI
2.13787	4.12939	3.05313	3.59286	3.00336	2.96584	2.77329	3.22764	2.82459	2.70489	iLISI
4.15137	2.59638	4.6482	3.31899	2.36234	3.29746	4.5318	3.52633	3.23671	4.13906	iLISI
3.51406	2.91024	3.67449	3.81676	3.67179	3.25189	5.95334	3.58908	2.09694	3.78147	iLISI
3.0554	3.24689	5.70245	3.78212	4.00168	5.15291	3.35016	2.60212	4.44669	4.08533	iLISI
4.3649	4.09186	4.316	2.61621	3.55461	3.04635	5.15846	1.32689	4.95147	2.71645	iLISI
4.53866	4.87704	3.68797	3.5288	1.47559	3.47667	3.66212	1.58251	4.06579	1.995	iLISI
5.44885	3.42625	1.93591	4.60279	2.53432	3.73008	4.06183	3.11969	5.53651	2.71994	iLISI
2.32707	2.54661	3.95556	4.51098	2.80806	5.27073	5.74944	3.01326	2.89925	2.15164	iLISI
3.32871	2.55655	4.82116	3.25964	3.2318	3.85955	3.92183	3.94634	3.46713	2.69611	iLISI
2.03024	2.96478	5.51594	3.03685	2.60992	3.99517	3.06133	3.25774	3.08933	4.28155	iLISI
3.05191	3.04456	4.68328	3.29709	2.35038	3.10116	4.78687	2.0915	1.77292	2.85481	iLISI
2.9404	4.05162	4.70075	3.24524	3.60478	3.68045	3.98341	4.30701	2.57363	4.07071	iLISI
2.35378	3.79091	5.35044	3.28581	4.6498	2.46087	6.2684	3.58764	3.58334	4.45797	iLISI
2.62051	2.81683	6.01936	4.54637	3.49295	5.00905	4.93048	2.75134	3.7027	5.07202	iLISI
2.46104	3.44687	6.28983	3.20291	2.48982	4.67861	2.76358	2.30816	3.37846	3.84252	iLISI
2.99465	4.13619	4.78723	3.65229	3.93975	3.53196	2.35689	2.85048	4.36873	3.65424	iLISI
3.66651	3.23862	3.97611	4.09344	2.01925	5.01621	3.90092	2.22647	2.19242	2.68685	iLISI
4.23589	3.48407	4.63009	3.18753	2.8682	3.30091	2.12543	3.5748	2.61207	5.15194	iLISI
4.05518	4.70106	4.23478	3.62654	3.02044	3.43227	2.70696	4.15067	3.80487	2.67377	iLISI
2.85352	3.34146	4.60533	4.74541	2.24324	1.77001	4.89953	3.35945	2.4751	2.05694	iLISI
3.94123	2.93102	6.31615	4.07249	2.82674	3.14655	2.89889	1.71585	1.93463	4.01193	iLISI
1.92597	2.29176	5.51	3.7229	3.50644	3.04967	5.43499	2.50147	4.42828	3.4982	iLISI
2.09194	3.45649	4.31989	3.6213	2.74992	4.22197	5.12786	3.31125	2.86119	3.86857	iLISI
3.29243	2.14179	4.10563	4.4555	2.84511	4.35243	3.03205	2.16152	2.80208	5.30402	iLISI
3.58538	2.51071	3.94076	4.35838	2.56264	1.44233	2.99289	3.72768	4.43585	3.24223	iLISI
2.80716	3.62146	5.21138	4.7453	3.62751	3.58998	2.24302	4.90101	4.92443	4.13513	iLISI
2.47277	4.0951	4.6595	4.9537	2.70942	3.55667	5.57817	2.58234	2.81938	2.58789	iLISI
4.24222	2.89337	4.42899	2.65351	2.87817	2.86234	3.7456	4.52388	2.71031	2.9559	iLISI
2.70846	3.72108	6.14559	3.71228	3.6039	3.81286	5.40744	3.28823	2.53323	3.09223	iLISI
4.21807	2.5665	4.46411	4.21743	3.29977	4.2627	4.65955	2.96373	4.19427	4.10557	iLISI
3.35746	2.56667	5.9051	3.28912	2.1209	1.75163	5.16541	4.43751	3.18482	4.74292	iLISI
3.06576	1.88179	5.096	3.13957	2.99298	3.38655	5.66577	2.07719	3.40054	3.23825	iLISI
2.37425	2.60962	5.0005	3.15209	2.39393	4.46037	4.73853	3.39262	2.45596	3.22719	iLISI
1.94493	4.55736	3.60067	4.28291	2.00347	1.70977	5.57367	2.57052	5.01725	5.03226	iLISI
3.9819	3.90355	3.79725	2.5921	2.68808	3.88085	2.26228	3.45658	1.0108	5.57774	iLISI
2.51338	3.5369	5.20632	3.00079	3.48056	3.4787	3.09056	4.05208	3.14242	3.1874	iLISI
1.13548	2.61637	3.91545	3.70822	2.27798	4.01331	4.9116	3.90284	3.19069	2.82169	iLISI
2.35938	2.87045	4.32879	3.29624	4.00233	4.10987	2.73297	3.45905	3.83548	3.52475	iLISI
4.32134	3.33623	6.00724	2.79926	2.45529	2.7908	4.54041	5.2093	2.38154	5.21936	iLISI
3.43638	2.99489	4.4783	2.8397	3.73189	2.92397	4.91362	4.58276	3.34715	3.2366	iLISI
2.75984	2.01946	4.00644	3.00707	2.66674	4.61585	3.7165	1.67848	2.85897	2.64003	iLISI
2.89597	3.36271	4.98132	3.54072	1.819	2.98366	5.20609	2.98738	2.37355	1.92655	iLISI
3.40305	4.48044	4.17716	3.53401	2.69019	4.35645	4.27832	3.2938	2.78266	3.5751	iLISI
4.7825	2.63262	3.05311	3.08845	2.42161	1.42768	3.83199	4.20405	1.73276	5.33861	iLISI
4.78769	4.72933	4.74526	2.65284	3.21644	1.25419	4.93034	1.824	4.79351	2.80013	iLISI
3.38569	2.96797	5.61985	3.13658	3.59769	3.2597	3.66499	3.61736	2.17175	4.29941	iLISI
3.42554	4.46045	5.14389	4.14307	3.40463	3.75956	5.40917	2.15523	3.56966	2.43333	iLISI
2.43725	3.25591	3.85672	2.68163	2.96205	3.70018	5.05968	2.98001	2.63419	3.22732	iLISI
4.08208	3.49425	3.14627	3.07852	2.77884	3.37374	4.65559	1.45422	3.10833	1.70224	iLISI
3.19664	4.06971	4.86692	2.94183	2.33547	2.33049	3.07989	1.33595	3.53147	3.45442	iLISI
4.32939	4.13273	3.54967	3.13493	4.19253	3.44428	3.32266	4.62096	4.07973	4.68705	iLISI
3.15073	3.74741	3.80708	2.94039	2.36166	4.94943	5.04136	1.89937	2.72348	5.62137	iLISI
2.74375	2.72472	2.96688	2.95897	1.82835	2.63852	2.37264	1.75605	2.21455	3.71335	iLISI
4.57854	3.23624	5.47035	2.42656	3.64412	3.46457	4.03954	3.72434	3.87617	5.02343	iLISI
3.26304	3.46391	4.81402	3.87829	2.03141	2.7213	3.84407	1.87732	3.23779	4.02084	iLISI
4.64817	2.98536	3.10834	2.88212	2.08832	3.87361	2.96899	3.01108	2.51935	4.73397	iLISI
1.41682	3.94941	1.21916	3.28313	2.98822	4.95627	4.67398	3.3265	3.31019	3.76992	iLISI
3.4908	2.66653	4.71326	3.28323	2.53255	4.16049	3.44341	3.33108	2.55177	3.95801	iLISI
4.65891	4.36484	4.25759	3.77996	3.63546	3.04023	4.328	3.5054	3.23059	3.81542	iLISI
3.38387	3.15757	4.50875	3.75334	3.7379	5.09779	4.14712	4.53977	2.3037	4.21005	iLISI
2.16523	3.12761	4.22329	3.35924	3.04275	4.13529	5.27149	1.71777	3.0645	4.81588	iLISI
4.23849	3.70259	1.7047	3.63754	1.80253	1.69088	4.95152	5.30249	3.35068	4.17643	iLISI
1.8377	2.38273	3.74948	2.96623	4.1712	2.62626	4.01482	3.03955	2.22041	3.8911	iLISI
4.03061	3.07463	4.92686	2.84203	2.80529	2.82776	4.94436	2.78025	5.38342	3.00231	iLISI
4.24555	2.86419	2.44689	2.76101	1.83841	1.93632	2.5616	1.68204	4.36098	3.88404	iLISI
2.99905	3.23713	4.61854	3.52083	2.91975	3.78176	5.45574	3.26614	1.9447	2.44953	iLISI
3.46689	3.19666	4.50333	2.71643	4.93103	2.48549	2.07959	3.99007	2.91623	4.15654	iLISI
3.23602	3.90292	3.98282	3.431	4.48561	4.20319	4.74908	3.6721	2.75406	4.88219	iLISI
3.40284	1.84274	2.63456	4.40964	5.34816	2.7556	4.63558	1.30025	2.35348	3.00711	iLISI
1.92491	3.74901	4.41618	3.79012	3.00824	3.01546	4.35057	3.82779	3.27769	4.13852	iLISI
2.43793	3.15276	3.69561	2.7801	3.59486	3.64137	4.66653	4.26838	2.94968	4.57061	iLISI
3.47379	3.97862	3.23425	2.9715	4.95835	2.60159	3.66939	3.4548	2.98583	4.08097	iLISI
2.82337	3.20798	4.53937	3.84785	3.52852	3.42428	4.88357	1.64851	4.02388	3.57715	iLISI
2.98825	2.66401	3.72438	5.15905	3.34627	2.36268	3.16033	1.47452	2.73554	2.24781	iLISI
2.55189	3.21835	2.44092	4.58971	3.60595	3.51974	3.62866	3.25707	3.03771	3.05903	iLISI
3.51377	3.7192	4.25486	4.58964	2.92559	2.72566	3.0209	3.86562	3.96328	3.81693	iLISI
1.33862	4.73198	3.85917	3.0246	3.20751	3.19811	3.89557	5.12575	3.64529	3.33884	iLISI
1.86299	4.37253	4.79681	3.42617	2.70723	3.00549	2.81534	2.84228	2.9773	2.52669	iLISI
2.92421	3.38389	2.78354	2.53401	1.89865	4.04559	4.39216	1.14514	2.92761	4.03339	iLISI
4.34762	3.27778	4.21875	4.40964	2.13887	2.4427	4.60173	2.11301	2.96077	3.33178	iLISI
4.53813	2.67098	3.98182	3.00471	2.23277	1.1862	3.19328	3.71995	3.17522	5.85561	iLISI
1.72734	2.81923	4.41102	2.99051	2.41814	3.55942	3.60737	1.85516	4.1895	2.96045	iLISI
3.72306	2.18589	4.18862	3.19987	3.54248	3.4566	3.65152	3.26863	2.68625	3.36786	iLISI
2.51536	3.77051	4.80941	5.12024	2.33793	3.08609	5.21647	1.99125	2.8509	4.64697	iLISI
2.93412	3.37702	4.64337	2.88289	5.51711	6.16964	5.11291	3.0472	3.85129	4.44245	iLISI
2.91846	4.67923	5.35249	3.07857	2.44748	2.3687	4.14853	3.03486	3.04548	3.28807	iLISI
2.82889	3.07482	3.89961	5.65289	2.21824	1.99955	2.06573	2.43081	5.03786	3.86669	iLISI
3.14002	2.64372	4.64879	2.97448	1.88072	3.39582	3.75656	2.8534	4.59938	3.74495	iLISI
3.27472	2.32845	5.19674	2.93613	2.77605	2.13338	2.21224	2.67555	2.54497	3.59585	iLISI
2.3987	2.52811	4.56972	3.93254	2.42315	4.11586	6.94529	1.87902	5.81566	3.31741	iLISI
2.79906	2.96552	3.05777	3.00594	2.64514	3.45176	3.74826	2.74507	4.50176	2.60341	iLISI
3.05336	3.23301	2.96179	3.23302	3.10445	3.48622	3.48054	2.3196	3.88956	4.24603	iLISI
3.27576	3.25824	3.5819	1.28199	2.48622	4.40162	4.87007	2.694	4.99661	3.13541	iLISI
1.6491	4.5155	2.47889	2.75203	3.10952	4.31094	4.63154	2.30146	4.17392	3.47776	iLISI
4.75737	2.86031	5.27618	3.07483	1.98847	3.36351	6.17314	2.43188	4.93835	2.88998	iLISI
3.08715	2.22496	2.45489	6.5779	2.83839	2.66664	4.66646	2.36566	3.28079	3.77242	iLISI
3.13463	3.99963	5.13186	4.0046	2.51892	3.30346	2.66583	2.19736	6.02591	3.46004	iLISI
2.89089	4.39054	4.12825	4.40964	1.99974	4.09506	5.83091	1.58479	4.32127	2.13118	iLISI
3.53809	3.61193	4.4835	5.1592	3.74405	3.12572	4.82741	3.30742	3.45711	4.98392	iLISI
2.03876	3.59957	4.96846	3.48511	3.19348	2.95676	3.90258	3.1556	4.87454	4.60398	iLISI
2.8081	3.15359	3.41327	4.40964	2.82922	2.62319	2.62689	1.61209	3.59251	4.8214	iLISI
1.16708	4.1803	3.3365	5.15912	4.14281	3.71576	4.04018	3.40879	2.36103	4.53655	iLISI
2.11247	3.5429	3.18625	3.11373	2.31597	3.07062	2.61815	3.09381	3.1646	4.2399	iLISI
2.26562	2.1205	2.37431	2.88054	2.0925	3.12709	5.8178	3.18097	3.41952	3.7895	iLISI
3.14943	2.42458	3.57714	3.13013	3.85397	3.24272	2.53072	4.35022	2.914	5.13646	iLISI
2.49591	2.64106	3.96163	4.16295	2.71377	3.35692	4.78704	3.31065	3.71809	3.31726	iLISI
2.23373	4.44565	3.74333	2.98843	2.19929	3.17812	4.98485	2.99397	3.02494	3.25297	iLISI
3.00742	4.03532	3.68694	3.85248	2.32811	3.22308	3.74635	2.24242	4.56703	4.07054	iLISI
2.38671	4.33504	3.33877	4.40964	3.20921	2.24873	3.85623	2.19409	4.26275	4.56559	iLISI
3.12678	4.4186	3.24451	5.15907	4.02117	3.48434	4.84936	4.66437	3.08122	4.49968	iLISI
4.2466	3.3615	3.26085	3.0824	2.30389	3.58712	4.73802	1.50547	3.74318	4.3593	iLISI
1.94818	2.91334	3.9814	2.99979	2.90925	2.98296	3.26902	2.37083	5.11247	3.56836	iLISI
2.23543	3.92524	5.33206	3.04873	3.3513	4.09106	2.83502	3.18076	2.01871	2.5517	iLISI
1.09063	2.77733	1.91264	5.15912	3.28983	4.64211	3.36306	2.16696	3.66439	4.40136	iLISI
3.07074	3.63342	2.76687	3.06515	3.76451	4.48417	4.84388	1.44986	2.58364	4.0609	iLISI
5.55843	3.81787	3.81359	4.40964	3.82533	3.19249	3.66736	3.24887	3.8621	5.40673	iLISI
2.73659	3.37581	3.6643	2.7368	4.3686	4.44635	2.78571	4.62572	2.41391	3.71457	iLISI
1.8928	3.83256	2.99609	3.26667	3.14569	2.47053	4.74423	3.10249	3.10457	1.68526	iLISI
5.4255	4.59756	5.47702	5.5347	1.73697	3.65723	3.63701	3.48176	3.58702	2.68821	iLISI
2.42737	4.22331	3.5715	3.79085	1.98112	4.19154	4.1196	1.74596	3.80225	4.52337	iLISI
2.58312	2.95915	4.31721	4.40964	3.49163	4.47303	5.1862	2.51279	4.47783	2.5655	iLISI
3.77118	4.8595	4.14304	4.40966	3.23908	1.21951	3.71048	1.53203	2.49475	4.70041	iLISI
3.03898	3.59521	2.96149	3.12944	4.50835	3.32252	3.38267	2.0997	2.91175	5.0037	iLISI
2.26933	4.55113	3.66693	2.76905	2.03779	2.14778	3.2357	1.82593	4.10937	3.27706	iLISI
3.21676	2.88016	4.10128	5.39194	2.47306	3.30753	4.69777	5.0515	3.91482	3.72874	iLISI
3.19195	3.24679	3.57565	2.72366	3.24147	2.50124	2.1651	2.30382	2.37125	4.0948	iLISI
4.78727	2.09599	2.38659	2.98768	4.57696	2.18672	4.45017	4.35477	3.42031	2.71466	iLISI
3.14257	3.43562	5.71574	3.38634	2.91573	3.25103	4.26114	3.84387	5.28172	5.58539	iLISI
3.22227	3.63921	4.55886	2.70797	3.95593	3.52312	4.96092	4.22492	2.87683	3.42629	iLISI
4.75994	2.49086	3.53355	3.4844	4.02372	3.93425	4.21617	1.28452	3.11733	3.98841	iLISI
3.45859	3.02891	5.28962	5.15914	3.89375	3.22362	6.05345	3.49184	4.13527	4.85782	iLISI
2.55118	3.66873	2.62082	3.68938	2.82754	3.58481	4.24282	2.72788	4.11848	4.01562	iLISI
1.1734	2.28296	3.43951	2.9027	3.19105	2.87832	3.14091	3.10276	5.38095	2.35506	iLISI
2.18326	3.19521	2.67856	2.38895	1.83602	1.46338	4.03071	1.17155	3.91455	3.00077	iLISI
1.93751	5.09958	3.45471	2.66333	4.38474	3.28447	4.11155	2.35121	1.89175	4.26346	iLISI
3.38268	3.7953	3.08137	3.22625	3.33355	1.9764	5.14545	1.36969	3.31256	4.45445	iLISI
5.39981	2.78378	4.0985	3.02222	3.48129	1.55156	3.95005	2.50891	4.19595	2.82059	iLISI
1.14702	5.23155	4.28004	3.07455	4.19636	3.29301	4.11592	1.40162	3.28923	3.77163	iLISI
1.91977	3.31481	3.5627	4.33134	1.5746	1.84381	3.4868	3.54719	3.44476	2.20903	iLISI
1.27549	2.51347	5.29329	3.7337	3.84749	1.46294	4.32486	3.07383	3.91869	2.42621	iLISI
3.36336	4.57569	3.24778	2.72357	4.35117	3.90284	4.85008	3.35674	4.32158	3.81439	iLISI
1.42665	2.67274	2.61484	2.70676	2.80407	4.37671	3.99352	1.32794	5.49683	5.21586	iLISI
1.4518	2.20147	3.95459	2.47426	2.26564	3.24559	4.63879	2.64782	2.31767	2.89725	iLISI
3.66896	3.34674	4.62046	3.94804	2.85591	3.0776	4.30138	1.21527	2.99979	5.44724	iLISI
2.16276	3.38186	5.22785	5.13381	3.76243	2.81771	4.2041	2.6897	4.05642	4.37392	iLISI
2.12795	4.24472	3.39948	3.06427	2.23108	2.51795	3.99224	1.54013	2.50125	3.53192	iLISI
4.6955	2.80078	3.23245	2.90676	3.40378	4.04069	4.25398	1.76592	3.3451	2.81698	iLISI
3.53429	3.19359	4.90609	3.83216	2.55059	2.58226	3.47854	4.60288	3.44753	4.28076	iLISI
3.95733	2.93785	1.65909	3.21788	2.12373	1.81945	3.34563	1.61271	2.41463	3.9561	iLISI
4.9628	4.04046	4.50494	2.98289	2.83942	2.12372	5.59238	2.65433	3.99856	1.70298	iLISI
2.11787	2.7422	4.11245	3.64978	1.76213	4.79907	2.06508	3.41677	3.48424	1.5837	iLISI
3.09638	1.90798	4.49979	3.97129	2.33767	2.92239	4.40963	2.24042	5.40809	4.18745	iLISI
3.16981	2.88607	3.98087	3.56894	2.99747	4.15603	3.45274	2.23548	2.11922	3.16594	iLISI
1.63587	4.07883	2.19993	4.60332	2.52512	1.80251	3.00949	2.79255	5.11398	4.51026	iLISI
4.15418	2.35426	1.2215	3.20865	3.00957	2.88193	4.57802	4.611	3.66908	2.84695	iLISI
3.23823	2.17078	4.57185	5.98072	2.99897	1.52808	3.85608	1.33645	1.90935	2.38687	iLISI
4.89728	2.63345	1.78021	2.86579	2.24262	2.44643	4.36157	3.11175	2.5145	3.8346	iLISI
2.50383	2.52504	4.40065	3.09496	3.2669	3.34945	3.92615	2.74809	1.73731	3.81387	iLISI
5.2681	3.61778	3.43387	3.21407	2.38162	1.76637	5.19388	3.54347	2.08147	4.59788	iLISI
5.91914	2.66426	3.37952	4.19888	4.68601	3.36917	4.82066	1.48507	2.808	3.4589	iLISI
3.08876	3.35766	4.35104	4.50024	4.27961	2.63616	3.51753	1.67348	3.28115	4.15017	iLISI
5.5757	3.84679	4.44373	3.30327	2.69304	3.16107	5.44672	1.41584	3.64074	2.32784	iLISI
2.03571	3.32218	4.43705	3.41835	3.32843	3.07974	3.4268	2.77843	3.59143	5.31526	iLISI
3.20602	2.87095	4.50897	3.6571	2.03057	1.97397	4.18757	3.19855	3.80635	3.61749	iLISI
2.41748	2.24511	4.03577	1.20873	2.96466	4.23378	4.16233	3.46916	1.99825	2.27297	iLISI
3.29958	1.93665	4.22664	4.82018	2.44534	2.03236	4.71923	1.73169	2.58112	3.42858	iLISI
3.00249	3.4159	4.48367	3.92586	2.92158	1.93242	4.2953	2.59707	3.33805	4.29345	iLISI
2.16766	1.54868	4.40855	3.0119	2.3717	2.86776	3.30864	1.45307	3.45952	4.02384	iLISI
2.21319	3.10581	2.35732	3.41063	3.30176	3.26188	4.97477	1.40968	4.22084	3.67633	iLISI
1.17337	2.24731	3.50457	3.05809	2.62993	3.76548	5.10992	2.8659	2.1413	4.18361	iLISI
1.07196	3.44701	4.96461	3.27612	1.96318	2.27336	4.01286	1.73451	2.80463	2.83806	iLISI
1.09454	2.4497	2.69602	3.63075	3.01071	3.7564	5.009	1.93701	3.61466	3.8861	iLISI
4.1705	2.28101	2.59881	2.9227	4.22706	2.68786	6.06183	2.53939	2.93889	2.75992	iLISI
1.08253	4.57626	3.0622	2.98398	3.31107	3.95397	5.05868	1.25127	2.74811	4.07916	iLISI
2.38429	3.01984	3.6909	3.73323	2.79725	2.8351	3.69937	1.6671	3.47136	2.65547	iLISI
1.97171	3.57046	3.9395	4.40593	2.47666	2.69717	4.14452	2.33732	3.23577	2.55227	iLISI
2.32063	2.57268	4.25741	5.15914	3.2356	3.67025	3.7657	3.49875	4.50868	4.40551	iLISI
4.56683	3.3992	3.09959	3.24648	2.44949	3.01417	3.43285	2.53815	3.9742	2.75239	iLISI
2.65297	2.62798	4.68073	3.46681	2.33939	3.06142	5.31537	2.9243	2.93633	4.04927	iLISI
1.07008	3.54686	4.80617	2.98887	2.42156	4.06235	4.63933	1.20221	2.15386	3.62657	iLISI
1.11068	3.26615	2.27664	3.68941	2.35325	3.46995	4.99187	2.26464	2.88702	3.22243	iLISI
4.19687	3.03673	4.31369	3.06419	2.44105	3.44171	2.4956	1.26021	4.57575	3.03367	iLISI
3.1808	2.89	2.87456	2.83129	2.54014	2.77798	4.21634	2.73832	2.33778	3.91186	iLISI
1.30044	3.9743	2.56035	3.71006	2.76859	4.09638	2.57098	3.19395	1.75643	4.06251	iLISI
3.27472	2.95185	2.29313	3.20082	2.76198	2.82561	4.46752	4.2065	2.6747	3.58628	iLISI
2.64898	2.68859	3.54422	3.43182	3.10228	3.38421	4.2551	2.30492	3.35398	1.95416	iLISI
2.70235	2.98329	3.46889	3.17749	3.13314	1.66773	5.72265	3.33196	4.22721	2.98167	iLISI
2.48516	4.18693	4.74886	3.17548	2.93562	2.18487	5.10205	4.14241	3.02839	4.18903	iLISI
1.05812	2.47082	2.8375	4.33382	3.2484	3.69766	3.81373	1.86216	3.65749	3.7274	iLISI
1.92336	4.33767	2.3027	1.52308	3.13803	2.30232	4.29069	1.58361	4.20291	4.28412	iLISI
2.66635	3.82706	2.6058	1.00812	2.52774	2.17898	3.32651	4.64053	5.43052	2.36643	iLISI
1.16911	3.17718	4.24522	2.61987	3.69538	2.73728	4.08973	1.47125	2.90854	2.7544	iLISI
1.18255	2.09445	4.48334	2.75859	3.11059	5.03383	4.82541	2.92434	4.06875	2.68555	iLISI
1.20304	4.65723	5.01528	2.63976	3.08137	3.32946	3.15874	2.37376	2.38983	2.49037	iLISI
2.19567	3.1127	2.96816	5.28657	4.57705	2.89794	3.89613	1.19232	1.61272	3.94459	iLISI
1.29904	3.58243	3.53621	4.4261	3.30433	5.01647	5.24489	1.59573	2.53796	2.98829	iLISI
2.75044	3.33576	4.87674	3.78115	2.51592	5.36695	5.68573	3.04574	3.07627	4.31618	iLISI
2.78908	4.14217	5.51928	2.87636	2.56766	2.66245	5.27457	4.32339	3.02933	2.86847	iLISI
1.1103	3.87123	3.44008	2.87084	2.74561	4.50974	3.70998	2.79957	4.10534	3.37316	iLISI
1.05243	3.79342	2.74299	3.63094	2.55954	4.39969	3.4862	2.82536	2.33019	4.11859	iLISI
1.07777	2.08029	3.72419	3.41975	2.9354	5.9413	2.93123	2.91627	1.48868	2.3338	iLISI
1.29579	3.47346	2.87447	4.86386	3.34639	3.36782	4.18136	2.27403	3.71515	2.77199	iLISI
1.19019	3.65878	3.31339	3.68939	1.8754	3.9073	3.75898	1.61389	4.94261	3.74216	iLISI
1.17413	3.47812	3.18003	5.1205	3.80291	5.00975	4.12467	3.00492	2.17155	3.17914	iLISI
2.88043	3.25006	2.56937	4.53729	3.43702	3.71465	2.16416	3.30983	3.79394	1.85106	iLISI
2.83163	4.28853	2.83667	5.38672	2.41427	5.32491	3.05012	1.62524	3.54027	3.80789	iLISI
1.17279	3.7027	5.25704	3.32452	1.84953	2.70838	5.24895	1.55602	2.48123	2.77592	iLISI
1.35068	3.91641	2.53212	2.59008	3.07663	3.49481	4.49955	3.74405	3.45942	3.31278	iLISI
1.07254	4.49381	4.51255	3.64159	3.36569	2.26155	2.79184	3.30923	3.20549	4.09581	iLISI
2.13572	4.27099	4.20715	5.79087	2.43847	3.87687	3.46071	1.55806	3.59522	4.61417	iLISI
3.75725	3.50968	2.44585	2.85516	5.39841	3.25398	5.53496	1.69036	2.3445	4.77405	iLISI
3.02446	3.61516	4.01215	3.54461	2.64983	3.70909	4.47595	4.89357	2.57754	4.3962	iLISI
5.38297	4.78938	4.47726	1.39934	3.55775	5.19571	2.92722	3.11947	2.88619	4.89773	iLISI
3.4294	2.79275	4.9044	3.27973	3.7577	3.78215	3.69762	3.12588	4.52057	3.49919	iLISI
3.25488	2.46288	5.46386	2.8858	3.09481	3.02563	2.49032	5.66769	2.60005	4.5319	iLISI
2.779	3.2606	5.78007	2.94619	2.68015	4.92482	4.86669	2.19214	2.51591	3.30999	iLISI
4.02099	2.8886	3.21924	3.09563	2.40721	5.14625	4.21267	4.35368	4.12015	4.0907	iLISI
3.31226	3.27033	5.89248	3.09036	2.91173	2.74032	2.56975	4.93654	2.40032	4.20261	iLISI
1.34541	4.03183	3.66893	4.98785	2.24782	1.26849	3.99696	5.34405	2.58332	3.6493	iLISI
2.62583	3.12726	4.18388	3.27974	2.55198	5.50774	4.36126	3.48849	3.41499	4.50391	iLISI
2.26695	3.48336	4.78848	2.97567	2.08157	6.03671	2.8522	4.53631	4.06371	1.71212	iLISI
3.15975	3.31269	3.15087	3.12566	2.95669	5.94498	4.60772	4.90601	2.43308	4.00836	iLISI
2.19451	2.80572	3.07334	3.27971	2.47098	5.38681	3.91047	3.06727	3.45229	4.43534	iLISI
3.28084	4.66148	3.33256	3.31812	2.41233	5.13979	1.80049	5.06128	2.80376	3.15388	iLISI
3.91373	4.06919	4.79462	6.3799	2.44555	3.29074	3.8215	3.34669	3.21252	3.10644	iLISI
2.79422	3.00804	3.29834	5.15914	1.95275	5.47366	6.08311	3.86414	3.71348	4.02496	iLISI
2.77243	4.32031	4.3396	3.39476	2.501	4.8188	4.24168	5.21916	2.50876	3.87774	iLISI
3.59822	2.25058	4.65643	3.27971	2.84564	4.6434	5.44928	3.96924	3.1059	5.39772	iLISI
2.6686	4.96115	6.65084	3.10581	2.65239	3.44553	6.57607	4.51498	3.3131	3.42797	iLISI
2.83936	6.46597	3.41853	2.79013	3.08709	5.33788	3.9075	4.35597	3.24485	4.85624	iLISI
2.25933	5.34998	4.65098	2.31183	2.19129	1.7754	4.02549	3.41855	4.36354	3.52687	iLISI
2.15266	3.70452	3.73011	2.83266	2.90513	2.56676	2.51999	4.62249	2.74768	3.15667	iLISI
2.38949	4.47097	3.34113	3.02509	2.60651	3.36518	4.05802	4.17899	3.54451	4.57614	iLISI
3.35013	3.70747	5.12322	6.59872	2.73356	6.05227	4.13691	3.18535	4.84454	4.38483	iLISI
2.39722	5.32843	3.0769	6.49853	2.88865	3.58855	5.61389	4.8539	3.28207	3.78772	iLISI
2.12796	5.33195	3.39873	3.11463	1.72334	2.96544	3.75217	3.85944	4.99598	3.5139	iLISI
2.40828	4.87715	4.53825	2.94514	1.83076	6.35678	4.64725	3.33066	3.32554	4.02722	iLISI
5.02632	5.14587	5.58286	3.43369	2.97369	4.40096	5.10507	1.68793	4.33321	2.51419	iLISI
2.42789	5.62682	4.39303	3.16203	2.68109	3.55447	3.56346	3.29546	6.41002	4.14217	iLISI
2.04011	4.30249	3.14876	3.48619	2.09703	3.98934	4.86597	4.79443	2.39956	4.37351	iLISI
2.62031	4.42829	3.70005	3.43013	1.92281	3.54392	4.68413	3.2934	3.98808	5.15344	iLISI
3.56234	5.67827	2.36421	3.15744	4.31154	4.45007	4.02241	4.20024	5.33081	2.12923	iLISI
2.42033	3.55184	4.58432	2.61805	2.65088	5.19739	5.76968	5.55573	3.31401	3.19576	iLISI
3.00329	4.16205	4.14791	3.10946	2.53788	4.4737	3.61646	3.40068	3.23872	3.62038	iLISI
2.56819	3.96698	3.70723	3.68941	2.86545	1.12522	3.10752	4.978	4.38628	3.59233	iLISI
2.5121	4.24264	3.02712	3.03968	2.64115	1.58542	4.04118	3.98435	3.97007	3.95678	iLISI
3.5994	5.02408	4.31338	2.80225	1.86459	1.54024	6.8397	4.01203	4.75945	3.61391	iLISI
2.40867	2.90092	4.59382	6.55738	2.45867	1.93584	3.87418	5.14526	4.79898	2.62525	iLISI
3.96896	3.69654	2.99707	2.99061	2.46054	3.88611	3.76388	3.69651	2.71028	3.19033	iLISI
3.21894	3.33691	4.17412	2.97828	1.9483	5.41939	2.98492	4.57705	4.93779	4.8018	iLISI
2.10911	4.43688	3.49631	3.02271	1.77843	3.7613	6.35054	3.83179	3.64628	4.58756	iLISI
4.9809	2.95635	3.38209	6.55066	2.74216	1.43675	5.56817	4.58137	3.49813	2.81159	iLISI
2.56447	3.33881	3.38158	3.453	2.68391	2.39443	6.95255	5.34068	6.05164	3.09877	iLISI
2.04428	3.27265	2.31817	3.06136	2.6566	1.55154	3.86157	3.93818	5.41296	3.89616	iLISI
3.84365	2.70561	4.36145	3.27973	2.31983	1.78158	3.03773	5.0772	3.24475	5.12112	iLISI
4.55033	3.61938	3.40158	3.05696	2.68884	4.84625	4.05857	4.15879	2.96428	6.52504	iLISI
5.13432	2.99451	3.41069	3.58419	2.77874	1.39146	4.60517	5.65846	4.01604	2.41517	iLISI
2.52974	2.54208	4.50569	4.77461	2.82256	3.82594	5.14053	5.75511	3.53277	4.29157	iLISI
2.95284	2.63092	3.80193	4.10698	2.12098	4.201	5.3603	5.52883	4.35999	4.39961	iLISI
3.69973	3.94447	2.71779	4.64307	2.48106	4.97091	4.50702	5.30235	5.64135	4.9008	iLISI
2.57685	3.86969	2.72764	3.11429	2.83811	1.6869	6.1932	4.22221	3.74115	5.92374	iLISI
2.60513	5.34883	3.94947	2.95547	2.61452	5.48722	4.61337	2.96624	4.63416	4.24489	iLISI
4.40661	3.82853	3.76119	4.62894	2.83428	1.1116	4.53051	5.76426	4.7931	5.07906	iLISI
2.70506	3.55725	2.90943	2.93475	2.14705	4.03799	3.76648	3.66237	4.77139	4.28449	iLISI
4.81843	4.17662	2.31585	4.74764	2.68112	3.50481	3.19967	6.03506	3.52921	4.54615	iLISI
3.79264	2.11255	4.38073	3.96452	2.88158	3.01219	6.17679	4.14765	3.81551	2.66237	iLISI
2.32478	3.92358	3.74765	5.56062	2.73182	3.77463	4.64546	5.81067	3.23872	4.14396	iLISI
4.23574	3.8527	2.62523	5.15912	2.26934	4.50669	6.16218	3.65226	4.73376	5.44949	iLISI
5.3166	3.07371	5.2611	4.82554	2.25383	3.43594	6.445	3.47877	4.61104	4.9771	iLISI
2.52934	3.31986	2.4214	3.129	2.27009	4.28166	3.86055	4.56512	4.03568	3.48775	iLISI
4.81723	3.47771	3.93042	2.93904	1.82867	3.51223	5.34713	6.5118	2.67388	5.90571	iLISI
2.47676	3.37772	2.67432	3.54145	2.49119	4.73923	4.69222	4.13971	4.56868	4.79319	iLISI
3.3546	2.40429	1.72353	2.92907	2.67728	5.4541	5.9404	3.45834	4.97323	4.69897	iLISI
3.55207	5.6559	3.67495	3.97445	3.15382	2.82947	3.40976	4.23037	5.02663	5.24217	iLISI
3.42639	5.1578	2.53406	3.34492	2.7699	2.23957	5.1329	3.93061	4.19312	5.9714	iLISI
3.28758	4.42931	2.92606	5.1339	2.27963	2.83418	3.90558	1.6707	4.18172	4.4461	iLISI
4.77773	3.85744	3.04768	4.78452	2.21487	3.56994	4.05456	2.65177	3.48005	3.40944	iLISI
5.7155	4.52253	3.46296	2.89206	2.40284	4.86231	4.65874	5.214	5.80155	4.42266	iLISI
4.31254	4.09136	3.09336	4.40963	2.72982	2.18395	4.85305	4.60129	3.37488	5.81647	iLISI
3.65908	1.82486	2.76452	4.89718	2.73549	4.22528	4.82407	4.72115	5.47778	4.61155	iLISI
4.96934	5.93209	2.11258	3.90732	2.86685	2.33366	5.17666	4.44347	4.22273	5.22474	iLISI
5.71745	2.47493	3.23192	3.44176	3.23828	5.23573	4.88823	5.96266	4.04728	5.62277	iLISI
4.55948	3.89135	4.41721	4.66011	2.98418	2.30874	5.47014	4.63725	4.70233	5.33873	iLISI
1.97346	4.38538	3.14861	2.95027	2.11743	4.03585	5.55131	3.92671	3.96383	4.14544	iLISI
1.85259	5.47812	3.3871	2.8611	2.81712	3.08134	4.72957	4.53552	5.0303	4.42248	iLISI
2.91337	4.27841	3.85667	3.89921	2.59279	1.99472	5.52488	3.94385	5.75899	5.96222	iLISI
3.55155	4.61311	4.99227	3.44634	1.8446	1.92221	3.71393	4.34447	5.4037	4.78679	iLISI
3.05287	1.64232	4.91762	6.13146	2.32904	3.5622	4.3672	5.24277	2.16686	4.61889	iLISI
4.35098	2.99768	3.6821	3.02287	1.78816	2.09632	4.6752	4.65983	5.2854	2.9405	iLISI
4.54664	4.14517	4.28901	3.47014	2.40412	1.98685	5.43381	1.19387	5.59224	4.24735	iLISI
4.40822	6.15209	3.92231	3.69524	2.60193	2.45831	3.80669	3.21827	5.47402	4.2899	iLISI
2.69802	3.86084	4.02707	3.68407	1.44152	2.20614	5.18282	3.77231	3.81997	3.36447	iLISI
5.47603	5.03897	3.86878	3.69525	1.91966	2.79118	5.79956	3.95291	5.87526	3.65999	iLISI
3.15092	5.29808	5.30899	4.96878	2.88514	2.87305	5.71215	6.59341	4.57904	2.99351	iLISI
2.40378	3.6062	3.61457	5.23345	2.52103	1.99782	4.78684	4.62904	4.84775	5.66241	iLISI
4.0711	4.04913	5.0202	5.07265	2.40333	1.74633	5.69168	3.80052	5.11775	3.40907	iLISI
3.12232	3.91789	3.11993	4.37672	2.66433	1.96427	4.70172	5.31416	4.66767	4.20474	iLISI
4.54428	3.39742	5.10762	5.94326	2.99029	3.43431	4.50264	3.67087	4.39807	4.39248	iLISI
4.71113	3.98103	5.39134	5.46413	2.82358	4.07544	6.36079	4.49822	3.15497	4.60993	iLISI
3.6324	4.94446	5.00829	2.23129	1.92281	3.03274	4.50757	4.67855	5.52016	5.54876	iLISI
4.21812	3.43015	4.93859	5.66084	2.08256	1.46525	4.26914	6.50431	4.76635	5.25847	iLISI
2.85945	2.49803	4.03103	4.04943	2.84231	1.61051	4.3375	4.67516	5.29238	5.0392	iLISI
4.59252	4.03481	5.39972	4.99368	2.68242	1.81554	3.32742	4.70418	5.35778	5.62809	iLISI
3.34508	5.12524	4.17493	3.662	2.62871	2.62736	5.59948	5.43084	1.9638	4.91678	iLISI
4.57808	3.58125	4.71519	4.105	2.18871	1.82764	5.35206	2.8102	5.48722	3.49577	iLISI
4.11707	5.73829	3.31719	5.4242	2.74774	1.62726	4.32584	4.67452	4.50591	5.73545	iLISI
4.4064	4.93315	3.24536	3.97027	2.64214	2.60116	6.96556	5.75539	6.02908	4.94613	iLISI
3.54794	4.63602	3.4477	3.62485	2.74128	2.93801	5.56669	4.82801	2.83081	5.49959	iLISI
4.29377	4.27119	3.29909	4.957	2.85101	1.50345	3.81842	3.1514	3.67681	5.00867	iLISI
2.48444	3.56043	4.05949	3.69524	2.1398	2.61997	3.98625	3.57902	5.22998	4.0307	iLISI
2.87435	3.28071	1.96826	3.17953	2.80413	1.93931	5.98021	4.8749	4.80032	3.10564	iLISI
3.73659	3.54626	4.75903	4.00879	1.91962	1.9289	4.54244	4.49804	3.64091	3.88889	iLISI
4.11996	1.73063	4.51936	4.40812	2.98435	1.56475	6.01885	4.8968	2.23538	4.25274	iLISI
5.14901	3.49407	5.05533	2.29748	2.80778	1.68415	4.34684	4.16723	5.67061	5.48859	iLISI
4.86034	3.74131	4.07601	2.95036	2.77271	4.06333	3.01322	4.04414	3.3396	3.13013	iLISI
3.76864	3.40362	4.20725	5.14611	2.4756	1.24149	5.7957	5.10563	3.90425	4.73617	iLISI
3.84624	4.41706	3.84659	6.49804	2.67573	3.31551	4.58598	1.73883	4.23927	5.46121	iLISI
4.09117	3.71442	3.23918	3.96968	2.17051	1.58505	4.79372	2.07507	4.47773	3.64989	iLISI
4.55136	4.46901	4.14703	3.69521	2.39193	1.61149	4.82019	3.0086	3.29478	5.24702	iLISI
5.98873	3.56914	2.84893	3.91827	4.41208	1.94625	4.5301	2.32993	6.04472	3.26502	iLISI
3.75555	3.61436	4.61563	3.48874	2.97623	2.89502	5.16379	3.00116	4.2044	5.40057	iLISI
3.85864	4.71786	3.594	3.61569	2.08306	3.05996	3.63376	3.42447	3.7255	5.88396	iLISI
3.91353	4.60333	4.11005	4.19888	2.98532	2.0166	5.04683	1.53654	4.24414	5.42651	iLISI
2.19335	2.29562	2.55258	4.49378	4.2826	1.98045	4.7126	2.99948	4.06189	4.57375	iLISI
4.13555	2.86578	4.64001	3.70129	2.31503	2.34045	5.32585	4.46263	3.39211	3.77002	iLISI
3.74166	4.35052	4.0184	3.39296	2.53984	2.20503	2.78096	1.686	5.3965	4.67582	iLISI
2.88522	4.17476	3.39642	3.69211	2.89124	3.39061	5.17925	5.24534	4.40425	4.481	iLISI
5.03684	5.27252	2.96354	3.18141	2.96271	2.3812	5.16178	2.20003	2.89797	5.07237	iLISI
3.17674	4.43755	3.78131	3.97005	2.70149	3.61892	4.74842	2.41681	4.11102	3.52871	iLISI
4.99438	3.93002	4.64569	3.6658	4.10623	1.99348	6.83105	2.65561	4.19959	5.77605	iLISI
2.26055	4.84849	2.72579	3.43838	2.39258	3.48065	4.59439	4.09465	5.4903	4.62283	iLISI
3.20195	2.43419	4.92707	3.41572	2.6	2.9575	5.50627	1.71836	3.79302	5.02572	iLISI
4.57432	2.5378	3.34213	4.12646	2.47618	1.94875	2.31515	3.161	4.55322	5.93313	iLISI
2.06138	4.10944	4.53899	1.00609	2.52576	2.37436	4.21453	3.89438	2.37912	4.34755	iLISI
2.8919	2.30895	3.06412	3.48876	2.83147	3.2583	4.8067	5.03652	4.63737	5.81475	iLISI
4.52781	2.48801	3.01764	1.03001	1.9671	4.35883	6.35632	4.39392	3.60683	4.01086	iLISI
5.22676	2.43585	5.20003	4.07062	2.62685	2.23636	4.24093	1.97276	4.05941	5.44576	iLISI
1.83278	6.07292	3.37166	1.85909	2.48695	4.78817	5.1198	2.75323	4.48357	4.4516	iLISI
5.345	4.23304	4.59958	3.34404	3.39806	2.79011	3.58857	1.35462	4.92518	5.05913	iLISI
3.74079	2.66344	4.15344	5.02834	2.47665	3.26582	4.19504	5.38863	5.14047	4.80918	iLISI
5.64959	3.54518	4.71087	4.40811	2.81684	2.02338	3.63713	3.08056	4.60936	3.20308	iLISI
3.27236	4.28551	4.02224	3.51302	1.85077	3.58656	6.6449	2.71239	4.79835	4.59815	iLISI
3.87296	3.50996	2.97488	3.66812	3.84749	3.1667	3.78847	5.07133	6.16845	3.4904	iLISI
3.10741	2.16691	3.37634	6.5253	1.85627	1.99774	4.55143	1.46507	3.6336	3.40318	iLISI
3.29205	3.61688	4.76823	4.16378	3.34385	3.21622	3.64657	2.51158	4.12065	4.15389	iLISI
2.96669	3.06329	3.53618	3.53014	1.7238	3.13894	5.77505	3.30973	3.98639	3.22014	iLISI
1.73934	2.62732	4.01814	4.21353	2.02078	2.59743	4.53605	2.00203	4.07254	5.89704	iLISI
1.86372	2.0139	6.16616	4.13159	2.48367	2.4047	4.19313	2.39427	3.51665	2.08215	iLISI
2.54107	2.53431	3.90383	3.95655	1.95222	3.12976	4.7892	1.82958	3.46766	3.61979	iLISI
1.59802	2.41027	3.40761	3.72476	1.86967	2.27109	5.84677	3.00741	6.16596	4.58915	iLISI
1.57531	4.45947	3.59147	4.69336	1.50029	2.16799	3.95143	3.16534	6.03931	3.18601	iLISI
2.49234	2.18616	5.41761	4.14345	1.44075	3.97651	3.91534	2.01775	3.53372	3.75108	iLISI
2.11329	4.34928	3.67626	6.84125	1.81575	2.77402	4.19242	3.14744	4.55511	4.38722	iLISI
3.94748	2.65085	3.67562	3.96926	2.11333	3.14662	6.49671	1.97367	4.2804	6.09445	iLISI
2.82293	3.21171	4.53466	3.5875	2.13821	3.45195	5.80776	3.55442	4.87018	2.6579	iLISI
4.64139	2.73404	4.26468	3.66195	2.36623	3.36533	4.89489	1.2834	4.53335	3.48227	iLISI
3.45012	1.65053	4.47804	3.80805	2.98428	2.09043	4.91697	3.3288	4.86984	4.02457	iLISI
3.06736	4.79009	6.40854	3.97566	2.14859	3.31507	3.59652	1.48613	5.84678	4.81294	iLISI
2.46786	2.15441	3.26348	2.97013	2.64254	4.0121	5.10488	4.4528	4.88028	3.25277	iLISI
4.54416	3.22831	5.47178	3.5374	2.36924	2.91033	3.57712	2.10182	3.53627	4.69941	iLISI
3.62271	3.95512	4.62033	3.96917	2.2073	2.3668	3.5814	2.06001	3.87508	5.18254	iLISI
3.86916	2.82635	4.42471	3.88259	2.99771	5.22822	4.7714	5.54827	4.20324	5.57553	iLISI
3.85155	4.44401	4.50822	3.69517	2.89409	3.81052	4.97594	2.9946	4.2838	4.91769	iLISI
2.83989	2.07929	3.82917	3.66199	1.76601	1.96987	5.62781	3.24663	5.72018	4.5585	iLISI
3.73374	3.06714	4.98269	3.6952	2.78817	2.77742	5.51823	5.57429	2.98596	4.95617	iLISI
2.31759	5.01941	3.66823	6.78877	3.96712	2.21615	5.18324	3.4981	3.88259	4.72089	iLISI
1.42712	2.8426	5.77378	4.78518	2.9328	3.07941	3.47066	2.48468	3.79037	3.38903	iLISI
3.48509	2.75674	3.86449	4.00113	3.87913	1.95466	4.65764	3.68469	4.46442	4.1177	iLISI
4.45525	2.89804	4.61395	4.12647	1.98257	3.33483	5.07732	3.12374	4.36479	4.44844	iLISI
2.76932	5.40702	3.87834	1.77887	2.37456	3.46645	5.90135	5.05775	4.70739	2.33181	iLISI
5.25575	5.34818	4.28206	3.66199	1.65997	3.58136	6.10054	3.64871	4.18262	4.34587	iLISI
1.92025	4.66583	2.60569	3.69521	2.13237	3.90853	4.95708	4.66487	6.39035	3.12138	iLISI
2.65067	4.03291	5.14113	4.84746	3.16344	6.38675	5.2447	3.17029	5.11138	3.80901	iLISI
1.44669	4.34354	4.32207	4.27023	3.15255	2.5219	5.37209	3.72999	4.15324	5.82062	iLISI
2.32999	2.91378	5.39204	4.14652	1.51262	3.6202	4.42895	6.29651	5.11036	3.19355	iLISI
3.14377	4.26747	5.6309	3.66199	2.1861	2.60851	2.99186	4.41597	4.18405	3.44285	iLISI
3.63753	3.78695	2.99159	3.96928	1.99528	3.3512	3.96633	2.17805	4.56173	4.70989	iLISI
3.05253	3.55241	4.32253	2.9702	2.32599	3.17877	6.32927	2.09197	3.56926	4.64514	iLISI
1.81185	3.22183	3.34957	3.65803	1.82836	3.00628	3.14074	3.87311	3.71822	4.27988	iLISI
3.44551	6.391	3.07959	4.07409	2.78075	2.05336	4.11581	4.20299	5.66087	2.28834	iLISI
3.99863	3.69189	4.45776	3.45614	2.79037	3.02188	3.52639	3.61667	3.66596	3.55964	iLISI
4.25739	5.46411	3.75713	3.6952	1.71436	1.99951	6.69175	2.71062	4.80711	2.13117	iLISI
3.34825	4.79945	3.49731	3.43836	1.58859	2.09437	4.78238	3.92357	5.80692	5.75408	iLISI
2.54934	4.84769	5.81599	3.48877	2.95924	3.05142	4.86346	3.80568	3.3157	4.85077	iLISI
1.78595	3.73207	3.74372	3.67526	1.58306	3.00316	4.71089	5.09003	3.54707	3.34193	iLISI
2.1063	3.52959	3.48774	3.0557	2.76378	2.12234	5.34719	4.52963	4.74576	5.47437	iLISI
3.42248	3.99314	4.41096	3.69523	1.91204	1.99535	3.93571	3.18181	5.82894	3.13847	iLISI
1.88277	2.39269	3.13836	3.60875	2.30906	2.4124	5.36407	3.97341	4.18629	5.05962	iLISI
1.9888	4.40288	4.24813	3.48871	2.76678	1.92218	5.50697	4.51141	2.93493	6.31633	iLISI
3.33844	3.43878	5.43464	3.5212	2.16643	3.89087	6.50993	5.7041	3.58926	4.39135	iLISI
3.06484	2.49485	3.78959	3.43935	3.10968	1.73867	4.67475	6.62489	5.25511	5.06013	iLISI
5.58441	3.97077	4.47116	6.03487	2.35187	4.33209	4.64326	5.22114	4.40094	5.6842	iLISI
5.28387	2.22699	4.99702	4.69336	1.78952	3.9486	5.37931	6.68051	3.78754	3.75	iLISI
2.74376	3.60298	4.70445	3.45022	2.4397	1.98424	4.42953	3.23635	2.62003	4.92436	iLISI
3.17591	5.03144	3.88036	7.72712	2.28983	2.35349	4.82486	4.7882	5.00273	3.23704	iLISI
4.02782	5.82798	4.87942	3.53589	1.97662	3.52881	5.31345	5.04763	4.80184	3.46664	iLISI
3.70862	1.99209	3.35783	3.75231	1.96285	2.0098	4.32564	2.43022	2.93233	6.50741	iLISI
3.86486	4.68821	2.97163	4.07105	2.30542	3.09392	4.38495	4.65688	4.32426	3.98383	iLISI
4.92619	4.55943	4.4634	4.21517	3.17505	2.2555	5.68324	4.32348	5.02016	5.5334	iLISI
4.20791	3.93796	3.68392	2.97931	2.71343	1.54866	5.71661	5.26675	3.71111	3.89824	iLISI
1.90144	4.27907	5.51597	2.70729	3.61647	2.77256	5.88887	3.5812	3.59402	3.7149	iLISI
2.11098	4.59393	5.66617	4.24775	2.29783	1.80213	5.93646	4.85438	3.42356	4.97485	iLISI
2.89634	5.12938	5.52085	2.4813	2.55364	2.99515	4.83489	4.74575	4.26262	4.07592	iLISI
4.30132	5.41879	3.9243	2.74268	2.89206	3.34995	4.70346	5.35564	4.12268	4.17902	iLISI
2.04033	2.42714	4.07951	4.33697	2.43572	1.84664	3.98901	3.45499	4.79388	3.94768	iLISI
3.86002	2.53618	4.54999	3.57351	2.04375	4.81879	2.65454	2.68526	2.90076	3.90544	iLISI
2.16849	3.24984	3.14526	3.69004	2.66642	1.62031	4.0685	3.55528	3.03082	3.64502	iLISI
2.51057	3.19816	5.14367	4.69337	3.96722	5.34492	4.62101	5.88677	5.59348	3.15066	iLISI
3.73164	2.87534	3.7561	3.52121	1.6715	1.98241	3.68984	6.23564	4.06029	3.24843	iLISI
1.39026	3.08227	5.12733	3.02304	3.74004	3.29349	6.74762	5.05297	5.7344	3.13767	iLISI
1.72362	2.67627	4.21401	3.77143	2.52569	3.29491	5.64947	4.98811	3.55867	5.33479	iLISI
4.97548	3.72767	4.2089	4.20714	3.22714	1.71901	5.6735	2.73193	3.81145	3.89836	iLISI
1.39354	4.42401	4.35555	4.06705	1.51483	2.13982	5.18604	3.54506	2.77423	3.32445	iLISI
2.35171	3.11842	4.80674	4.83465	2.78541	2.16309	5.25174	4.64346	5.84402	4.57578	iLISI
2.57694	5.20324	4.48296	3.6524	1.95712	1.86351	3.4146	1.82695	3.8436	3.95658	iLISI
6.28349	4.17213	6.02828	4.37766	1.83947	3.00056	3.45852	5.32853	4.00827	4.78317	iLISI
4.48878	2.03142	5.12679	3.10283	1.71402	4.14178	4.30099	4.93523	3.30415	5.82739	iLISI
3.78821	4.08866	4.59973	4.33117	2.27334	4.61297	3.97344	3.09577	3.13723	3.22036	iLISI
3.06315	3.40736	2.5206	2.61107	2.36244	3.71813	5.55176	1.72815	4.18445	4.46826	iLISI
4.15179	3.31139	5.74546	3.05618	2.96765	1.7721	5.28173	2.53921	3.81829	5.68341	iLISI
4.9618	4.27253	3.98231	4.17032	3.4262	3.36695	4.56617	3.95175	2.55539	5.73975	iLISI
1.8455	5.50367	4.0856	5.35652	1.69407	3.88242	4.05963	5.726	5.16611	4.81813	iLISI
2.17996	4.17152	6.03492	5.12085	4.19401	3.11543	7.2705	5.04386	4.32602	5.95383	iLISI
3.03259	4.15957	6.12765	3.34247	2.33673	3.20435	4.76268	5.20491	4.57074	6.64247	iLISI
1.78647	3.37539	4.41144	3.52122	2.14694	3.92134	4.1778	6.37572	3.20054	3.67322	iLISI
1.97173	2.38019	5.37005	3.96915	2.47974	1.78968	6.98375	5.56907	4.76651	5.10897	iLISI
5.0272	2.82292	4.88996	3.56776	3.39035	2.70841	4.73391	4.2821	4.80534	4.51536	iLISI
4.05251	2.78387	4.65144	3.87925	4.28937	3.24983	5.6255	4.83826	3.15479	4.40176	iLISI
2.52551	4.14013	5.06237	3.0114	3.21161	1.77136	5.85851	4.14915	4.20839	4.48276	iLISI
4.34175	5.18247	4.26904	3.76925	4.08638	1.99398	3.67136	4.13809	3.71421	3.88329	iLISI
4.06985	4.26057	4.69258	3.64155	1.83313	1.83331	5.71972	1.94161	4.719	3.037	iLISI
4.3042	4.10247	4.37613	4.85206	2.56923	3.16278	6.15273	3.97101	3.51282	3.18395	iLISI
2.55141	2.39145	3.31353	3.09578	3.26981	1.98602	6.37226	2.71091	2.79446	3.85294	iLISI
4.02937	5.22082	4.05328	4.36271	3.89984	2.93021	4.29579	4.74777	3.82612	4.8871	iLISI
2.34331	4.00669	2.77051	3.26835	4.44759	3.40453	4.8398	4.45289	4.97026	4.08376	iLISI
3.54749	3.58519	5.94138	3.46646	1.40494	3.96384	4.20584	4.22108	5.5689	4.15732	iLISI
3.08955	4.34221	5.41015	2.92066	1.92195	4.35271	5.72257	2.80228	3.35788	5.64975	iLISI
3.91947	3.99248	6.53596	4.93559	1.97456	4.1067	3.07625	5.13341	4.22861	5.45121	iLISI
2.09628	3.18262	4.69763	3.88163	2.74459	5.9228	3.87081	2.67427	3.1406	3.8389	iLISI
3.33161	5.34679	6.06196	3.84863	2.78511	1.95427	4.17054	3.5359	5.60028	4.42252	iLISI
3.77131	2.1912	2.30025	4.53979	1.66556	5.0547	5.66598	3.39183	5.4076	5.49037	iLISI
5.57127	4.17901	4.34651	4.61009	3.88079	3.0446	5.72344	1.96445	4.03185	5.11615	iLISI
4.62181	2.69649	3.3637	5.46415	1.6861	3.66203	4.93047	3.04821	3.44768	4.65671	iLISI
1.76152	3.43274	2.41736	3.74165	1.81403	2.70337	4.35346	3.14985	4.67204	5.74993	iLISI
2.22364	3.96996	5.01304	5.02856	2.25437	2.06869	5.21489	4.35592	5.61909	3.47456	iLISI
3.2212	2.56153	4.35608	4.17048	3.30141	2.52775	4.43801	4.63535	3.81721	4.9257	iLISI
5.70465	3.95572	6.00252	4.15431	2.75361	3.2648	5.62249	2.1857	4.59124	3.25625	iLISI
4.14198	6.05188	5.0761	3.08131	1.54931	1.97994	3.82772	5.14643	4.02254	4.80456	iLISI
4.53095	3.21406	4.55423	3.42443	1.42236	1.16808	6.05099	5.64542	4.18804	2.4065	iLISI
3.10359	4.01505	2.96854	4.87643	1.77473	2.8456	5.22036	4.19912	5.23964	3.89291	iLISI
3.37193	3.52201	2.66618	4.25018	2.71368	2.09084	5.28352	3.91445	5.95475	5.76523	iLISI
2.8373	4.57425	2.85058	6.03368	3.05843	2.86174	4.97174	4.3596	4.34787	4.44059	iLISI
4.96364	3.21677	4.16349	4.77179	2.83605	1.87369	5.21944	1.97929	3.55727	4.6153	iLISI
3.02999	5.21054	7.49511	3.54796	1.66912	2.22787	4.86398	4.53795	2.98111	5.82666	iLISI
3.57917	3.64841	4.69538	4.17178	2.89251	2.71278	5.64257	3.73901	3.5697	5.49839	iLISI
4.25302	2.69968	4.27525	4.00764	2.2626	2.36768	3.44027	2.86455	4.2313	3.87219	iLISI
2.13468	5.4759	4.77312	4.07511	1.84921	3.77574	3.23493	3.79294	4.88297	3.54181	iLISI
1.43883	4.75355	3.35637	3.73187	2.98181	3.07944	3.79154	5.13079	5.58452	3.54286	iLISI
1.89078	5.01962	1.81325	4.95616	3.62551	2.73878	3.95974	3.89777	2.95477	2.77844	iLISI
4.25311	4.43038	2.29395	3.52325	1.52045	2.17781	3.94591	5.26552	3.44346	3.05295	iLISI
1.55415	3.48018	5.14222	5.37147	2.27183	1.99876	5.36602	4.7048	5.67694	5.913	iLISI
3.78845	4.47623	5.2439	2.98469	2.97325	2.3374	4.58326	4.94079	6.5176	6.01501	iLISI
1.61659	2.50701	3.37766	5.06337	2.18286	1.70042	5.42152	4.38722	4.26881	6.21391	iLISI
3.33796	4.20776	3.50017	3.87769	2.80589	1.99326	5.87532	3.96732	3.18899	4.75904	iLISI
3.09454	4.01429	4.64745	4.14478	2.10131	2.05255	4.21367	5.28218	6.00593	4.40068	iLISI
3.41987	2.03092	4.96051	3.47119	1.74643	5.94116	5.42948	4.32628	3.10549	4.19343	iLISI
3.13984	3.89338	3.9747	3.88481	3.0859	1.90951	4.47749	4.18067	3.51197	5.43101	iLISI
4.58862	3.67326	5.35329	3.04995	2.20818	2.5856	5.1717	3.44194	3.93769	5.20004	iLISI
2.55108	4.91126	3.32601	3.667	2.0194	1.55695	4.28771	2.21096	4.62918	3.73572	iLISI
2.69585	2.63284	4.52098	3.27272	2.10298	1.94638	5.11028	4.71393	3.3013	4.59784	iLISI
4.82941	2.98378	3.77604	3.18823	2.43973	1.83619	3.25918	4.21206	4.01779	4.87366	iLISI
3.72005	5.11607	4.25668	5.55191	2.58641	2.68102	5.08796	2.60748	2.79688	4.94237	iLISI
2.00743	3.35521	3.79004	3.66432	3.33739	2.68787	5.52952	2.95217	4.17755	5.82135	iLISI
1.39348	1.82931	4.17588	3.66349	1.91171	1.91839	3.16235	3.56803	4.22146	3.70331	iLISI
2.91943	3.66038	2.80882	4.80144	2.85245	1.86914	2.88549	5.19346	4.46464	3.89214	iLISI
3.2869	3.05063	2.78624	3.72653	2.35381	1.90884	5.88518	4.33379	3.86726	4.43585	iLISI
2.09714	2.84297	2.11077	4.27019	1.72586	1.81805	4.0183	4.00654	4.60467	4.60795	iLISI
2.07181	4.038	3.56306	4.14124	2.90436	2.74102	4.86632	4.1456	5.07241	3.54929	iLISI
2.44263	2.67681	2.96372	4.14984	3.24197	3.01648	4.45672	4.48785	5.25819	4.00278	iLISI
5.02211	3.48146	4.91475	3.27552	2.24154	1.89593	4.53856	4.86322	4.30745	4.77747	iLISI
4.71072	4.29242	3.62787	4.52753	3.52299	1.98745	5.59305	3.75777	5.43965	5.08841	iLISI
3.27469	4.33186	2.21004	4.80142	2.37284	2.2799	6.53684	5.92099	4.69046	3.88215	iLISI
2.92592	5.82466	4.71584	4.14123	3.49145	5.02911	4.47196	3.91137	3.63747	3.98815	iLISI
3.35284	5.63446	3.42523	3.69755	2.85144	3.14565	3.12901	4.25958	5.13484	4.34681	iLISI
2.75337	5.3784	5.43819	3.27271	2.02744	1.92596	3.75284	3.91591	4.08077	3.26123	iLISI
3.74181	4.40323	3.30486	3.43041	3.06301	2.59301	4.88494	5.56576	3.69831	4.5449	iLISI
3.19059	2.95028	2.96185	4.14638	1.60949	2.74922	6.19081	3.27137	4.2015	3.96736	iLISI
4.66204	4.56788	3.16017	4.10395	2.45119	2.02403	5.48472	4.04103	2.4978	5.16594	iLISI
2.95027	5.98071	2.86439	4.07053	2.22813	2.07416	5.29056	4.67695	3.2985	3.89493	iLISI
4.94274	4.24484	2.3929	5.02907	3.06907	4.07453	5.06729	6.13602	5.72997	4.07271	iLISI
4.0019	4.44841	3.5085	3.12537	2.31284	1.89305	4.4814	1.52606	4.23908	4.58802	iLISI
2.77416	2.78141	4.30838	3.27274	3.19714	5.38949	5.10526	4.86521	4.55788	6.08532	iLISI
3.28284	3.15692	4.92659	4.06141	2.24277	1.86097	2.63712	4.46565	5.96995	3.50318	iLISI
2.67157	3.95283	5.95751	3.05825	2.17241	1.95034	4.15503	2.77231	3.96364	4.47383	iLISI
3.56012	4.44498	4.08401	5.02899	2.71839	1.73128	5.04733	4.01435	3.52695	4.9345	iLISI
2.8773	3.78544	2.6295	4.35678	2.68283	3.74019	4.49184	4.35351	3.45943	3.98373	iLISI
5.47406	4.48975	3.93407	4.25018	2.22123	1.99943	4.92413	3.5021	5.49522	3.05758	iLISI
4.47789	2.9316	3.56725	3.37155	2.81177	1.79575	5.53055	4.7645	4.76834	5.27355	iLISI
4.16322	4.92358	2.2536	3.16168	3.18379	2.24212	4.16105	1.8141	4.47734	2.04092	iLISI
5.86125	3.60469	5.22456	3.69215	2.37927	2.16716	6.45301	3.81258	4.79552	3.53101	iLISI
2.62862	3.05463	3.10995	4.01199	4.2723	1.46666	5.83045	5.1705	4.54042	4.49961	iLISI
5.35889	2.59509	3.39243	4.14478	2.89527	3.17807	6.23203	3.68106	3.80701	4.77461	iLISI
4.77977	3.02691	4.08143	4.35281	1.5036	1.96399	5.70811	3.59756	4.86661	4.99573	iLISI
1.69323	2.50828	2.98774	4.58875	2.12887	1.78604	3.36332	2.02722	4.33573	3.5779	iLISI
4.62155	3.02279	6.25797	3.27273	2.03095	1.99268	6.6194	5.02998	5.19392	6.33888	iLISI
1.89082	2.13866	2.24014	4.05621	2.78411	1.928	4.55215	3.97731	1.67736	5.51558	iLISI
1.90066	2.32284	3.88412	5.64292	4.40476	1.48586	4.41645	1.85872	4.46231	6.11886	iLISI
4.31804	3.99979	4.89728	3.20343	2.27015	2.4599	3.8753	3.72433	4.8181	4.5211	iLISI
2.13722	4.92597	1.76255	3.77127	2.0481	1.99011	5.53089	3.39533	6.03669	6.7787	iLISI
3.10781	3.0604	4.167	3.26375	4.10158	2.887	6.06923	3.60224	5.58476	4.95833	iLISI
3.22729	2.50685	3.18641	3.93525	2.65782	2.01254	4.21597	1.5203	4.98644	4.65729	iLISI
3.43977	3.33401	4.10164	4.20099	2.52711	1.65287	5.05756	1.91584	6.1161	4.5964	iLISI
3.14779	3.21026	2.47315	3.66348	2.41896	1.95106	5.72707	5.4134	3.30682	4.26976	iLISI
4.61537	3.80355	5.31671	4.68195	2.69249	3.37422	4.40119	2.65085	5.1984	3.03304	iLISI
5.16037	3.25521	4.29324	3.82795	2.60634	1.94472	6.30502	1.61364	5.5362	5.07717	iLISI
5.64711	3.35633	5.16376	3.70763	3.0106	1.77312	3.6958	4.20925	4.10852	5.19378	iLISI
2.05424	4.31355	5.46525	4.09772	3.44085	2.15582	4.28018	6.09315	3.94471	4.23151	iLISI
5.29057	5.46683	4.61396	3.48869	2.02318	1.99898	6.3577	1.89783	4.38528	3.98372	iLISI
3.26291	5.10803	5.82335	3.36734	2.09808	1.9806	6.6068	3.17514	4.50217	5.79705	iLISI
1.52058	3.72011	2.98518	4.84469	2.89935	1.96686	5.15498	3.1644	3.91742	6.08212	iLISI
1.63675	3.07569	3.24336	3.54272	1.7107	1.98056	5.5996	2.40655	5.12041	4.91065	iLISI
4.87969	5.05366	5.27604	4.61629	2.00026	2.00532	5.22885	4.44456	4.04602	2.80336	iLISI
4.26499	4.73656	6.03851	3.02545	2.22419	2.00215	3.39537	2.774	2.86591	4.98488	iLISI
1.83269	3.51546	3.04145	3.82139	2.29418	2.3913	6.40544	2.477	4.87627	4.10771	iLISI
4.36354	2.95937	3.53807	5.36471	1.69134	3.40987	5.14191	3.98468	5.00544	6.01485	iLISI
3.05912	2.72995	2.66957	4.3031	2.64338	3.45233	4.61535	3.21655	1.35694	5.09068	iLISI
1.26543	3.81473	3.58517	3.42574	2.10858	2.11289	3.54522	3.15652	4.79934	4.34758	iLISI
3.83907	3.79565	6.00166	3.01063	1.71955	2.8803	4.76092	5.75302	3.31049	4.00159	iLISI
2.41212	5.22767	3.71117	4.164	1.51924	2.04599	5.34004	3.9675	3.80608	4.46095	iLISI
1.77656	5.38973	2.45219	3.5324	1.84819	1.8045	3.20637	4.82561	2.1555	4.94695	iLISI
2.75969	5.43664	5.73468	3.32615	2.30507	2.73243	3.77818	2.00961	3.43405	3.27753	iLISI
2.5198	2.78455	6.30713	3.04823	1.96843	1.99432	5.25085	2.18419	2.81834	4.08612	iLISI
1.34141	5.89149	1.94424	4.52549	1.70502	1.67109	6.34345	4.19604	4.24443	5.90139	iLISI
4.26891	4.31513	3.31703	3.7639	2.84113	1.44807	4.77032	2.30844	3.9196	3.22869	iLISI
2.59155	3.46135	3.97847	5.43239	1.48434	1.88512	5.91622	1.46023	4.52977	4.70303	iLISI
2.30754	4.60827	4.31434	3.69131	2.59066	1.81974	3.99282	1.62583	4.55947	4.28829	iLISI
1.91699	3.64118	2.35137	4.06094	1.43822	2.40202	5.23329	3.55144	4.99825	6.35965	iLISI
4.16319	3.69875	2.91448	4.50157	1.8656	2.05617	5.59438	1.37493	4.83286	3.97815	iLISI
3.55467	4.88961	2.50318	4.1448	2.98859	5.41713	5.16716	3.20658	4.96284	5.02642	iLISI
3.77362	4.21841	4.76761	4.2274	2.75769	2.30701	4.42936	4.05632	3.80825	5.57322	iLISI
1.89769	4.20849	2.76521	3.76727	2.41769	2.14849	3.8698	5.2618	4.13343	3.87143	iLISI
2.08093	4.25813	3.58807	3.36307	2.35659	1.92483	5.47354	4.16553	4.56305	4.39068	iLISI
4.20176	3.40751	3.31288	4.12926	2.36089	2.28848	4.78769	5.54549	3.91927	4.46365	iLISI
3.63453	3.75287	3.28918	3.79187	2.14253	1.72817	4.51549	4.64516	2.75598	3.83592	iLISI
1.7361	2.94973	5.49752	3.7051	1.98239	1.83748	4.21928	1.83021	3.91293	4.5996	iLISI
2.11991	2.99516	1.75155	4.1599	3.01835	3.19661	4.91282	4.87281	4.45527	3.52346	iLISI
5.10355	1.95956	5.05452	4.80143	2.83254	1.73177	4.45395	2.19479	5.43955	5.34247	iLISI
2.09004	3.62568	4.30137	4.2502	2.16826	1.92649	4.16118	3.00952	5.74124	4.07217	iLISI
2.35733	3.83227	4.87514	3.6635	2.10323	2.55756	5.10736	4.51058	4.49462	4.98237	iLISI
4.88761	4.42871	4.44176	4.20532	2.16027	1.69791	5.64591	1.93313	5.80323	3.5414	iLISI
3.73177	3.30959	3.94909	3.66439	2.40736	1.97848	4.96632	3.04918	3.42395	5.57394	iLISI
2.3021	4.16953	2.30555	3.48859	2.10054	2.06323	4.01741	1.75847	4.46648	2.2688	iLISI
2.84119	6.65786	4.34668	3.27272	1.70577	1.82444	4.59236	2.37081	3.40489	3.57968	iLISI
1.66275	5.33002	6.13697	4.46852	1.53344	2.99858	4.81992	2.79145	4.75626	5.74233	iLISI
5.25185	3.02082	2.58994	3.27271	2.16188	1.93013	5.28493	3.45955	4.35216	6.58509	iLISI
2.59155	3.93824	3.09783	3.27274	2.0917	1.98121	4.49649	1.47419	5.71713	5.34907	iLISI
4.06236	4.22101	2.61726	5.02833	1.89941	2.42202	4.34808	2.05581	3.64159	4.10231	iLISI
2.27103	3.60162	4.48899	4.47575	1.94517	1.94942	5.52187	1.70294	6.12119	4.2147	iLISI
1.817	4.10225	2.64524	4.14482	2.35085	4.84797	3.18613	3.1174	4.76286	5.17366	iLISI
2.62471	3.9586	4.446	4.22404	1.99064	3.33649	4.26933	1.3135	4.38062	4.49765	iLISI
2.18828	2.65103	3.43504	3.09423	1.9491	1.98884	4.33212	1.41835	4.67245	4.49715	iLISI
2.6342	3.65603	2.86796	3.66698	1.57073	3.40991	3.97292	2.74454	5.60947	2.75192	iLISI
4.09881	4.19404	3.41282	3.66702	2.79042	1.83224	3.91146	4.85088	4.93851	4.14737	iLISI
1.98028	4.70726	5.18778	3.99894	2.8694	2.57339	3.61045	4.75034	5.60747	6.62967	iLISI
1.54484	3.28173	4.589	3.42065	2.03849	1.92997	3.77729	4.40004	5.63881	3.93514	iLISI
3.0298	5.4688	4.8568	3.88881	2.31944	1.97292	4.13324	2.73553	3.65799	2.9256	iLISI
2.0214	3.77409	3.83167	3.50619	1.81404	1.78472	4.57763	2.3338	5.31203	3.89265	iLISI
1.60024	3.87768	3.11254	4.32303	2.10659	1.83987	2.82633	5.07754	3.51592	3.90884	iLISI
1.69334	4.09321	3.36831	3.83826	1.88414	4.1788	6.15627	3.8006	3.78661	3.80144	iLISI
2.54547	4.0542	4.7133	3.70075	2.98015	1.87184	4.25985	3.67689	5.38384	4.29235	iLISI
2.38225	3.4277	2.20463	4.69336	2.40787	1.94592	2.73795	3.02794	4.58255	6.17836	iLISI
2.11389	4.95032	6.44308	3.89563	2.14175	2.92388	4.74531	5.23592	4.40901	4.10078	iLISI
1.95372	5.14936	4.28137	4.80146	2.88831	1.73166	2.86824	4.52888	6.35739	3.5446	iLISI
3.02132	4.39314	3.79725	2.56823	2.15937	1.48886	4.88024	3.2035	4.49741	3.61883	iLISI
1.36537	2.54773	2.26525	3.66699	3.25579	1.99182	5.50121	2.59704	4.20222	4.80524	iLISI
3.25282	1.73374	3.94489	5.32577	2.18854	2.4255	4.922	3.46979	5.33205	5.2916	iLISI
3.30002	3.38319	3.93609	4.70716	2.05706	1.67149	4.12382	4.68443	4.96579	5.47713	iLISI
2.8709	3.3777	5.77574	4.00614	2.89918	1.71848	4.54272	3.69348	5.29645	3.81452	iLISI
4.58425	2.93214	4.11538	3.6775	2.53595	2.61419	4.37497	2.30292	5.35544	4.10798	iLISI
5.55897	3.81211	6.49143	4.95034	2.35926	4.13469	5.50691	3.52146	4.75334	3.69258	iLISI
5.07819	5.77034	4.13204	2.86918	3.33184	1.99798	4.53087	4.43223	4.11378	3.95561	iLISI
3.967	4.29413	4.62658	3.04149	2.5964	1.89737	5.55925	4.39227	3.19963	3.89145	iLISI
3.57243	4.63286	2.33114	3.63034	2.09521	2.42084	3.96193	1.57807	6.36552	4.9805	iLISI
4.23951	3.61411	2.0689	3.45732	2.60318	2.02453	3.93465	4.86416	5.23125	5.64487	iLISI
3.52487	1.57629	3.99015	4.25022	2.25613	1.57185	3.01895	2.78036	5.312	2.92877	iLISI
3.81209	3.80373	6.25496	3.62815	1.76673	1.55389	5.29186	5.00635	4.14451	4.44279	iLISI
3.07957	5.30158	4.53754	4.25508	3.19065	3.64688	5.64539	4.05005	4.33495	2.53869	iLISI
2.5472	2.69058	5.00965	3.42431	2.716	1.52253	3.25804	4.1177	3.73133	4.57479	iLISI
4.27597	4.50976	5.49209	4.11621	2.68601	1.551	6.38502	4.64431	4.6425	3.96117	iLISI
3.62523	4.19052	5.05585	5.48653	1.84046	1.93225	4.25347	1.81087	4.38634	3.97553	iLISI
1.97141	3.66303	5.17671	5.22882	2.02319	3.01531	3.30206	3.25639	3.71805	3.36081	iLISI
1.59434	4.66551	3.70423	3.60872	2.81973	2.07089	4.69242	2.55965	5.5295	4.64332	iLISI
2.61559	2.87146	4.95575	3.86154	2.60952	2.15914	3.65367	3.88551	4.55247	4.4889	iLISI
4.63043	4.50521	4.3147	4.25032	2.67565	3.13285	3.93286	1.65428	4.2513	7.02895	iLISI
5.41062	4.52452	4.00976	3.85855	2.08219	2.36694	5.35791	4.96377	5.48762	5.66613	iLISI
1.94235	3.59984	4.81247	3.85003	2.14121	2.08616	5.36544	6.17075	3.32504	5.48822	iLISI
2.81768	4.67129	5.35712	3.75107	2.11078	3.1261	5.67439	3.0637	4.26805	3.62208	iLISI
3.10264	2.58876	2.27004	4.33699	1.79374	1.86783	5.52188	3.44378	4.08442	4.9493	iLISI
1.87626	3.64583	2.57551	2.95797	2.16351	3.31365	4.11882	4.455	6.50291	6.94531	iLISI
1.8866	4.93803	4.90015	3.38281	2.04432	4.91837	6.84037	1.99111	5.42147	3.61641	iLISI
2.53703	3.69933	4.82022	4.72362	2.41351	2.03658	6.55045	5.6824	4.82756	3.69967	iLISI
3.34697	3.33714	2.91991	3.48875	2.99278	1.97795	5.18994	2.46776	4.73653	3.27878	iLISI
3.35538	3.68332	5.06103	4.80145	2.72698	1.69063	3.90548	3.00428	6.13641	3.4138	iLISI
2.93538	3.61574	3.45517	3.97	1.64818	2.13909	5.24928	4.1537	4.45466	2.43285	iLISI
2.18285	4.34299	3.28193	3.65947	2.43649	2.31673	5.64219	3.55161	4.64207	4.22658	iLISI
4.35148	1.80847	3.34614	4.18453	2.03933	3.59878	4.09713	1.72989	3.82839	4.60517	iLISI
2.09116	2.88215	3.30313	4.54836	2.46715	2.94193	4.29561	4.25036	3.29449	3.72258	iLISI
4.29533	4.27081	4.37406	3.69591	2.14108	1.94995	5.32697	4.83339	2.66364	4.69408	iLISI
3.22063	2.81818	5.14706	3.85552	2.26182	2.67913	5.412	2.58789	3.93899	4.84134	iLISI
3.12269	2.91514	1.49841	4.11816	2.99184	2.35857	4.5375	3.65096	4.60622	4.28395	iLISI
2.39404	2.99892	4.99657	3.96423	2.24791	4.13802	4.81194	1.6855	2.73291	3.88882	iLISI
4.24932	1.89624	4.36653	4.33675	1.71723	2.20275	4.91795	5.01639	3.85517	3.65439	iLISI
2.75037	5.07519	3.82913	3.77464	2.29329	1.58567	3.85456	3.38402	4.86607	4.70987	iLISI
3.8815	4.51002	3.00804	4.55559	1.6318	2.24247	5.04828	1.42397	4.17529	5.0943	iLISI
2.29399	2.06451	4.70568	3.26509	2.80935	1.54012	4.54017	2.42595	3.76583	5.3893	iLISI
3.44472	3.65728	5.79996	3.85449	1.83304	1.82557	6.03966	4.59417	5.36189	3.67371	iLISI
3.80699	3.9703	3.36087	4.337	1.80858	1.99975	5.65713	2.01055	3.93722	4.2243	iLISI
1.43868	4.0855	3.90805	3.96562	2.16464	3.44289	4.4632	4.38923	2.97008	4.06786	iLISI
4.38533	3.9144	4.7564	5.02769	2.55226	2.92927	5.45327	4.47231	4.37946	4.70289	iLISI
3.61357	4.07175	4.31041	4.80146	2.63783	2.10324	4.30431	5.70968	3.62582	5.19086	iLISI
3.84915	3.23077	3.75559	3.424	2.46775	2.899	5.32449	5.27795	4.67301	3.9185	iLISI
5.61641	5.51501	3.65688	3.68585	2.09824	3.57567	3.68669	2.25122	3.69562	3.89097	iLISI
2.89793	2.25996	4.49054	4.3584	2.54201	2.18466	4.71907	3.00165	4.69772	4.15993	iLISI
2.92534	2.88791	3.44899	3.78913	1.94493	3.75577	6.66327	4.55258	4.01439	3.85399	iLISI
2.43561	4.29232	3.7032	3.51121	2.54697	1.92876	4.42629	2.62145	4.37243	3.52416	iLISI
1.45337	4.61043	5.66802	3.93161	2.20965	1.79568	4.53628	1.50007	5.39499	2.49386	iLISI
3.6953	1.86403	4.78684	4.15801	2.01903	2.03157	5.34726	2.78098	2.78804	4.48427	iLISI
2.76001	3.57463	3.93642	3.85552	2.38339	1.32748	3.34642	1.47785	3.74584	5.46897	iLISI
3.41605	3.80239	3.787	4.16238	1.85051	2.26098	4.63761	1.20689	4.22452	4.07617	iLISI
2.3927	1.92986	4.14185	3.27271	2.12347	1.93221	5.02539	1.27956	3.01493	5.95054	iLISI
2.87994	6.09434	4.75161	4.5442	2.11938	1.99694	3.48713	5.78998	4.48386	4.12358	iLISI
2.3838	3.18723	4.42517	2.94194	2.03113	1.99208	5.2983	2.90407	5.30502	4.53604	iLISI
3.28268	5.76163	4.65268	3.73686	1.71091	3.23641	4.2531	4.13169	4.77402	4.84435	iLISI
2.84353	4.49948	5.72531	4.34024	3.04132	1.77427	3.67564	5.28298	3.85482	3.96803	iLISI
2.8556	4.755	3.59997	3.24434	1.53265	1.69946	4.62258	2.03223	4.25396	4.00798	iLISI
3.92767	4.47397	5.00005	3.10299	1.98013	1.99822	4.89224	5.44557	5.62262	3.01293	iLISI
1.5443	4.81835	4.88935	4.30046	3.45823	1.57214	3.38656	3.84314	4.31613	5.49873	iLISI
2.18224	4.97969	5.19362	4.20196	2.35204	2.45042	4.84533	3.64789	4.3887	4.27315	iLISI
4.92795	3.34144	4.96094	4.43322	1.99696	2.51554	5.39867	5.02414	4.23813	4.29296	iLISI
3.04056	2.49191	4.87056	4.34235	2.22585	1.54797	5.22421	4.58791	3.09895	4.53666	iLISI
4.95612	4.34671	4.55534	3.76302	1.98808	2.13991	5.12835	5.6818	4.90983	5.0117	iLISI
1.62352	5.46387	3.98624	3.79376	1.82305	1.84696	4.46133	3.09568	4.90337	2.52068	iLISI
1.75982	5.79331	4.52505	4.26858	2.23355	1.54546	4.91245	5.78354	4.96922	4.22543	iLISI
1.74535	3.32782	3.54705	3.44747	2.15597	2.64819	4.38237	3.92582	3.50759	3.94922	iLISI
1.54455	5.04884	5.11076	3.3358	2.04124	3.63964	5.21773	3.65024	3.92237	6.28295	iLISI
1.45357	3.27368	2.97204	4.80147	2.2686	3.94621	4.61809	2.75118	3.778	5.03079	iLISI
1.73175	3.18833	3.01167	3.67228	2.7041	1.86894	5.62904	1.79513	5.464	5.19147	iLISI
4.22838	3.29445	4.29164	3.60052	2.91574	2.00488	3.59573	2.86005	4.81418	3.90201	iLISI
2.93974	4.93121	5.59202	3.27273	2.42423	2.80641	4.1631	3.87831	3.91325	4.09963	iLISI
1.93397	3.66305	2.40741	4.43322	2.55931	2.09437	4.60677	1.69316	3.81001	4.18895	iLISI
2.21733	4.17766	4.09729	3.72202	2.23136	4.21192	5.02107	4.21913	3.84896	5.77544	iLISI
2.84718	3.75439	2.57789	3.18294	2.397	2.09588	5.30759	4.66493	4.71519	4.19838	iLISI
2.68447	4.27947	6.0173	4.06886	2.04575	4.33108	4.0587	3.24139	2.91618	3.7441	iLISI
1.43661	4.08484	4.15955	5.02781	2.63058	1.76802	4.56388	3.89371	6.29213	3.72441	iLISI
2.57316	3.13158	5.1944	3.5665	3.01082	3.04382	4.94334	6.23578	4.75348	4.07109	iLISI
3.05326	3.33154	5.23245	4.1448	2.32979	2.19836	3.94446	3.65078	5.19495	3.19814	iLISI
3.74894	5.10466	6.02912	4.40444	2.83255	5.46079	4.95228	2.88561	4.41193	4.62973	iLISI
3.64337	3.33267	5.16366	3.8894	2.13794	3.51814	5.36406	2.66208	5.02839	3.6506	iLISI
5.38812	2.8772	4.86566	4.37547	3.65803	2.51979	3.24228	2.27302	3.61498	4.84583	iLISI
1.56454	3.99157	3.09086	3.75095	2.85246	2.66031	5.80307	4.43264	4.92411	3.94574	iLISI
3.95124	4.29683	3.97789	3.90494	2.06381	2.43486	5.15665	5.4898	4.9833	3.29609	iLISI
2.60685	3.73112	3.72265	3.7397	1.95277	2.69406	3.3171	3.8024	3.27624	4.00088	iLISI
4.6091	4.52908	5.11719	3.48868	1.87741	3.1631	4.29792	2.91469	3.95442	4.57271	iLISI
4.27309	3.50359	3.92358	4.80147	2.24608	5.40904	4.14336	3.14826	3.24407	3.27992	iLISI
4.22818	3.72437	4.80639	3.7069	1.92074	3.39607	4.37634	4.99915	3.87877	4.87679	iLISI
2.69138	4.47072	3.99354	4.14479	2.6136	1.98439	4.66361	3.34684	5.13081	5.43877	iLISI
3.83814	4.3465	4.3418	2.6251	2.81531	3.83532	3.16047	4.47622	2.96004	3.82573	iLISI
3.46286	4.05087	3.3082	3.69131	2.95641	3.43729	4.50663	5.82885	4.47116	4.5633	iLISI
4.2158	4.57556	2.87738	3.33744	2.27591	1.8484	3.08962	2.85108	4.23776	4.32492	iLISI
3.98429	4.47537	5.19358	4.34191	2.48977	3.80065	6.44269	3.70604	5.35124	4.87497	iLISI
2.68923	5.99724	5.73	3.96935	2.87616	2.189	4.15521	3.83314	4.41714	5.78579	iLISI
3.29999	3.13284	2.45115	3.37247	3.51515	2.57682	4.56843	3.36429	6.08843	5.05015	iLISI
2.99209	3.64794	4.85175	4.41996	2.43861	2.2588	4.88423	2.95846	5.53975	3.66335	iLISI
3.32452	4.63133	3.38903	4.06518	2.6285	2.62065	4.69307	4.94577	5.76246	5.4377	iLISI
5.05146	4.09768	4.24242	3.55517	3.72681	2.14295	3.78216	3.7255	4.79044	3.92075	iLISI
2.18528	3.91209	2.5396	4.2311	2.00284	1.92582	4.80402	5.52028	3.97463	4.99722	iLISI
2.03685	4.00192	4.78802	3.65949	1.94454	2.87209	4.87509	4.77315	4.56355	5.98931	iLISI
5.42476	5.9088	4.94061	4.70232	2.88993	2.37844	3.87595	4.70746	4.76495	6.98661	iLISI
3.60672	3.0803	3.18331	3.65947	2.51503	1.76035	5.65566	4.53667	4.06733	4.22685	iLISI
5.22372	2.66011	4.96974	3.65947	2.93431	1.28112	3.36439	5.13028	4.55233	3.87778	iLISI
2.15396	2.68574	3.28533	3.86099	1.7856	2.77738	5.54011	4.13076	3.84261	4.31818	iLISI
3.06001	4.37111	4.68114	3.65947	1.82978	4.22465	5.20757	4.18225	3.52388	4.62618	iLISI
4.30725	1.76398	5.75333	3.85554	2.19649	5.10415	3.88757	4.87048	4.79345	5.25388	iLISI
3.4344	4.09446	4.9972	3.48877	2.25918	3.1231	5.12271	6.12933	4.36646	6.03176	iLISI
5.63595	5.58548	4.40297	3.63825	2.6922	2.97615	5.37503	5.07044	2.00652	4.88603	iLISI
4.05866	4.73302	4.7845	4.43302	1.75611	2.7444	4.79475	4.26674	5.80724	6.9247	iLISI
3.67821	3.59968	3.83538	3.45455	2.80588	2.91362	5.71973	4.65913	5.17352	2.313	iLISI
3.05596	3.70968	5.3571	4.00862	3.03996	1.49528	3.38526	4.31019	3.83518	5.17676	iLISI
5.22745	1.8549	5.04884	4.25795	3.59848	2.9397	5.51962	4.6712	3.1978	5.99646	iLISI
3.90606	4.02604	4.83267	2.93452	3.05977	2.58795	6.30315	4.07862	4.90146	4.87137	iLISI
3.16862	4.48759	4.54321	3.38606	1.95582	1.76652	2.70302	5.55898	5.72519	5.86134	iLISI
4.3177	3.90187	5.75464	4.1451	2.38807	3.34589	4.46898	3.57494	3.78161	6.01369	iLISI
3.80984	4.9915	4.81783	3.39147	2.16796	3.76652	4.37809	1.76598	2.81765	4.09704	iLISI
4.34287	4.7449	5.73656	3.76244	2.49263	2.07153	4.62148	4.38145	4.1997	5.50819	iLISI
4.15358	4.45354	5.52725	3.69527	2.55825	2.69674	5.62968	4.77454	4.04887	4.51104	iLISI
2.96183	6.73969	3.78115	4.33711	2.78795	3.86986	4.04057	3.16476	4.38012	3.4705	iLISI
3.36912	4.81488	6.5658	3.85554	3.2284	3.76793	2.79431	5.72598	5.36578	4.78746	iLISI
4.84809	4.03592	4.02037	4.41588	2.07789	1.2635	4.59547	3.0567	4.07276	3.94348	iLISI
1.72683	3.72116	2.4794	5.16536	2.50267	2.41332	6.08251	3.57069	4.64041	2.42252	iLISI
3.09147	3.32092	4.4192	3.48874	3.64196	4.9407	6.1461	3.2272	3.20941	4.26087	iLISI
3.11002	3.88536	4.29467	5.23234	2.69912	3.66592	3.59477	4.1889	3.52114	4.26619	iLISI
1.45325	3.5837	4.00515	4.11016	3.38326	4.66756	6.42053	4.37907	6.03239	7.41765	iLISI
4.84778	5.55502	2.66115	4.11677	2.67931	2.57183	4.70889	2.75945	4.80071	3.0185	iLISI
3.66766	3.89717	3.30292	3.24812	3.78317	4.1585	6.60934	5.16855	4.26596	3.03964	iLISI
1.63325	4.00733	4.90348	3.71579	2.47471	1.16316	5.53868	5.29658	4.95478	3.74367	iLISI
4.11605	3.21541	5.26493	4.01998	2.58511	2.09589	4.09711	4.72469	4.44176	5.69737	iLISI
3.47015	4.52175	5.35262	4.53496	2.59063	3.80097	5.56869	4.71724	4.20984	4.19399	iLISI
2.94327	3.03222	4.62254	3.93897	1.72189	3.90465	4.85963	3.6069	6.06328	5.23865	iLISI
3.06692	2.54612	4.46414	3.97255	3.11316	2.66799	3.40369	2.83338	2.76476	5.92256	iLISI
2.78101	4.32862	5.34633	3.48884	2.51933	3.09262	4.25754	3.18112	5.15706	6.03148	iLISI
3.13768	3.97893	3.32758	4.33711	3.23651	2.51129	4.59277	2.36868	2.5084	3.27316	iLISI
4.84325	4.9181	4.14234	4.4141	3.45439	2.92428	7.12021	3.73463	4.606	3.69773	iLISI
3.34041	4.87666	4.30298	3.65948	2.67859	2.66603	4.36754	6.65026	4.7	3.77457	iLISI
1.88348	4.79702	4.09348	5.02481	3.96477	2.23274	5.03529	6.01219	6.06819	4.06882	iLISI
2.43072	5.04528	2.51401	4.53031	2.42828	3.51828	5.74572	5.73851	3.13064	5.33426	iLISI
6.39452	3.09227	2.73733	3.02305	3.30563	3.70415	5.09982	2.85169	3.87668	6.4007	iLISI
2.65373	3.02324	3.55784	4.14478	2.33726	3.16758	4.6597	4.7301	4.40967	6.42147	iLISI
4.90703	4.55524	5.93558	3.65948	3.76966	3.59764	6.60541	3.89898	4.41273	3.46017	iLISI
3.81929	2.92468	4.83518	3.96431	3.12793	2.91855	5.22889	4.9429	2.79564	3.76084	iLISI
2.88634	4.1631	5.12297	3.52122	2.27018	1.92059	3.79187	4.4043	4.01402	3.47815	iLISI
1.90727	5.43832	2.85936	3.96972	2.68609	2.03198	5.02598	4.79278	4.94305	3.87811	iLISI
3.76884	3.01424	4.01042	3.46896	2.23036	2.1632	5.3999	2.36737	5.27695	3.90509	iLISI
3.5145	3.70496	4.68379	3.65949	3.25775	2.60891	5.70341	3.61514	3.77936	4.42459	iLISI
3.79473	3.26273	3.71124	4.33958	3.03777	2.99903	3.7651	4.32473	2.90327	3.50175	iLISI
3.48385	3.79576	5.815	3.00752	2.94949	2.72538	4.66233	4.04664	5.49598	2.76959	iLISI
5.10026	3.32531	5.9327	5.18594	2.22069	3.46008	5.5867	2.52221	4.41762	4.10834	iLISI
5.24887	4.8585	3.76229	3.43041	3.87281	3.13226	3.21826	2.06625	4.47929	2.97553	iLISI
4.47498	3.29096	4.56991	3.65845	3.27286	4.33129	5.77115	4.36283	4.19724	5.64197	iLISI
4.69399	4.20982	4.35902	3.88749	2.60989	3.63529	5.8167	2.76662	4.43646	5.36336	iLISI
1.67285	2.4829	5.23542	3.60751	2.29864	2.06782	5.08053	3.59837	5.67537	3.6889	iLISI
3.25074	4.2538	4.37176	3.17928	3.05736	3.49897	5.27962	4.07858	3.25801	5.32648	iLISI
4.59745	5.06815	4.06728	3.46431	2.52821	4.35138	4.3916	3.6079	4.19733	3.78264	iLISI
4.10962	3.24043	4.38871	3.69132	2.17966	2.05984	5.11004	5.39079	5.01299	3.68587	iLISI
5.00455	3.87205	5.31	2.89004	1.93222	3.04744	4.88815	3.72624	5.93535	5.48603	iLISI
3.92564	4.19327	6.1998	3.83063	2.30788	3.30859	4.08537	4.00608	5.66591	5.94372	iLISI
3.29236	3.33641	4.12003	4.17989	4.02649	2.67601	5.25892	5.00773	5.97854	4.95561	iLISI
2.91718	4.47621	3.95111	3.48884	2.98285	2.58693	5.22909	3.76782	4.26429	4.12469	iLISI
5.99983	5.40975	4.77033	4.4601	2.94902	2.89105	5.20458	4.59969	4.1825	4.95107	iLISI
3.83867	4.31456	5.20366	4.13909	2.59724	2.53923	5.55021	4.84281	5.29414	5.30595	iLISI
4.20827	4.37959	3.24802	4.39412	3.11583	3.52483	5.01034	4.608	2.4567	4.3804	iLISI
4.12384	4.67401	5.12871	4.24207	2.91871	3.73832	4.11771	3.85184	4.63839	6.03611	iLISI
3.88653	4.7664	4.64079	4.42479	3.05705	3.25193	6.05285	1.89133	5.90221	4.97038	iLISI
3.60777	5.03534	5.47034	3.48882	3.76642	1.92173	3.60966	4.75221	5.31648	4.83024	iLISI
4.7007	5.3546	5.06058	3.4887	4.03443	3.2434	4.5329	4.48129	5.1297	3.11828	iLISI
4.2067	5.34225	4.20638	3.60686	3.83055	3.68665	4.15873	5.67171	5.54852	5.42519	iLISI
3.22148	5.18061	4.71125	6.49804	2.73761	3.26755	3.451	3.96299	4.06868	3.18462	iLISI
4.23537	2.53182	3.50208	4.43324	2.60173	3.44572	6.09806	4.40021	3.55805	2.38802	iLISI
3.62355	3.36535	4.00092	3.48873	3.27097	2.4374	5.64339	4.32638	3.99151	5.34909	iLISI
4.08713	2.99702	4.39072	6.2053	3.36293	2.47098	4.98876	4.77933	4.02584	4.54395	iLISI
2.17102	3.95795	5.42472	5.02856	2.86978	3.6672	5.30595	5.00518	5.20257	3.47977	iLISI
4.28272	3.51116	4.6174	3.48881	4.49568	4.58127	4.52585	5.86473	3.08844	4.32164	iLISI
5.56963	5.271	5.44029	3.66947	4.53855	4.14998	5.13607	4.61616	6.1371	5.43149	iLISI
4.14058	5.13433	4.2524	3.84143	3.09058	3.65292	4.47448	3.72544	3.12137	5.14481	iLISI
4.57434	5.47281	5.07236	3.60054	2.90043	1.60897	5.28645	4.83672	3.33477	5.68012	iLISI
5.36633	4.64452	5.11355	4.60862	2.81837	4.31604	5.17857	4.27041	6.88347	4.10006	iLISI
4.20184	3.40229	5.00865	4.80147	3.26897	4.36857	4.93746	3.70674	3.87425	5.26275	iLISI
3.45287	4.76267	4.97229	4.43324	4.41565	1.34397	3.64346	5.23448	4.26114	4.9013	iLISI
2.30857	5.15508	4.56412	5.53586	2.03382	2.61454	3.25518	6.11052	5.41634	3.09518	iLISI
2.86389	3.52867	5.90954	4.25021	3.2911	3.75701	4.41451	3.45167	4.83984	5.88939	iLISI
3.75747	3.72634	5.16132	3.48874	3.06387	2.85186	4.0248	4.60385	4.32096	3.21256	iLISI
3.95867	1.4295	4.33483	4.29648	4.04316	5.06815	5.06841	5.34049	3.8164	5.08203	iLISI
4.21307	5.62896	3.08032	3.48881	3.21236	3.65539	5.43573	5.02719	3.38904	4.24315	iLISI
2.53329	5.22319	4.68388	3.71315	2.69646	1.32294	3.46357	4.15784	3.14189	5.22363	iLISI
4.45289	3.27281	6.33056	3.67963	3.80822	1.63377	5.28782	3.58169	4.29333	4.15558	iLISI
3.23542	3.84217	5.87563	3.35607	2.65906	4.68661	3.73776	3.79946	5.13459	6.62521	iLISI
2.63166	3.61243	2.86294	3.63194	3.17801	1.6552	4.20305	5.77221	4.02478	4.5056	iLISI
4.18475	4.69148	6.80559	4.13295	2.61334	4.10018	3.77873	3.56027	5.13122	3.78289	iLISI
5.70473	4.63832	3.83072	2.95236	3.70568	3.46844	5.12326	4.16473	4.08085	3.4437	iLISI
5.68124	3.27096	5.3267	3.38262	4.26228	4.13528	4.73374	4.63242	3.55246	5.63204	iLISI
3.11758	4.68967	6.38108	3.63592	3.1099	5.1893	5.49526	4.1192	6.11612	5.83963	iLISI
5.25336	5.21984	4.53999	4.33091	3.80604	1.60383	4.99335	2.36998	5.40004	5.68042	iLISI
2.14342	4.237	3.67992	3.69888	2.86282	2.28947	4.66438	3.40099	3.20319	5.12051	iLISI
1.80224	1.84742	3.76933	4.16253	3.57153	2.45325	3.90997	5.62002	3.85592	3.98435	iLISI
3.26278	4.27808	3.95336	3.69888	2.98037	3.42787	4.30271	4.38074	5.64564	3.89024	iLISI
3.20939	4.59856	4.40409	3.86984	1.85176	3.66373	5.75932	5.61224	3.56082	4.36867	iLISI
4.01264	4.47628	5.50871	4.77406	4.0217	3.7647	4.61116	4.02436	2.64125	4.88585	iLISI
3.9904	2.29054	6.17075	3.69156	3.23955	2.55013	4.33588	5.78169	4.8981	4.52857	iLISI
2.75322	3.54623	5.20064	3.86473	2.58973	4.15521	5.12319	5.1528	3.87929	3.6742	iLISI
3.63568	4.40139	3.63315	5.10745	3.35196	3.21483	4.48866	5.47019	2.5238	6.16797	iLISI
2.76605	5.70464	4.90273	4.18779	4.54812	2.88566	4.1017	2.74518	2.65342	4.39112	iLISI
4.2166	4.07522	5.13879	3.72978	3.1727	2.67342	5.01896	3.23377	2.94988	4.47489	iLISI
1.7553	4.24067	4.54607	4.47472	4.66352	4.35267	4.55327	4.18762	3.34244	3.42271	iLISI
4.15337	3.58876	3.2077	3.57123	2.61026	2.71019	5.32819	4.16745	5.634	4.93254	iLISI
4.78043	3.08141	5.89029	4.68179	3.05012	2.51112	3.21296	4.32037	3.60879	4.6518	iLISI
3.92181	4.99375	2.93972	3.85964	3.24389	4.3206	5.12355	3.76753	4.22755	4.3075	iLISI
2.90743	5.08237	4.27327	4.1675	1.79928	3.16887	3.6088	4.07463	3.98217	5.8477	iLISI
3.21177	5.06478	5.09989	3.20788	2.65662	5.34346	3.40552	6.00869	4.02395	3.76437	iLISI
2.46784	2.83803	3.46696	3.31715	3.23531	1.74057	3.60955	3.29022	6.26058	4.61335	iLISI
2.92065	3.64497	3.96807	4.22876	2.77045	2.13663	5.08388	4.0688	3.40661	4.8854	iLISI
4.37374	2.7587	4.04242	3.5665	2.3568	4.81768	3.58328	3.61866	3.27533	5.53609	iLISI
4.63648	4.71662	4.56858	3.66949	1.72189	2.15785	5.92618	5.55582	4.56941	4.26996	iLISI
3.48191	6.46929	3.94631	4.42178	3.20814	3.13856	4.06236	7.21107	4.52276	6.81891	iLISI
4.02106	2.92538	4.5274	3.38611	2.44267	4.25911	5.01113	3.44838	5.09457	3.81971	iLISI
2.8448	3.56338	4.52982	4.28298	2.25595	2.6689	4.82771	4.14056	5.93702	5.25646	iLISI
4.46483	2.38735	3.97242	6.46965	3.42642	5.29598	5.95774	4.04624	5.03953	7.51197	iLISI
2.58951	4.07217	5.12733	4.73055	2.23038	2.52065	5.52338	3.96221	4.34357	3.35797	iLISI
4.69457	5.40045	6.16822	4.13035	2.18599	3.305	5.18309	3.96875	3.96225	6.39084	iLISI
4.32897	4.64418	4.13055	3.4435	1.49486	3.72339	3.69307	5.44206	4.80927	4.6362	iLISI
3.39732	5.08944	4.79635	3.69511	3.50258	4.12972	5.68414	5.1707	4.38539	5.19424	iLISI
3.33077	3.05145	3.29005	3.07767	3.90503	2.03294	5.45193	3.43176	5.13786	5.93172	iLISI
3.20005	3.68966	4.55485	4.80145	2.11748	2.53045	6.2799	3.25247	4.53105	5.26653	iLISI
6.4744	5.29105	4.53871	3.39792	2.14852	5.3577	4.41707	4.74153	3.52989	4.63452	iLISI
4.34504	4.97802	3.94584	3.48869	4.30121	3.89074	3.96848	4.03488	5.25308	4.60464	iLISI
3.71125	3.01321	3.37771	4.88041	2.39577	3.82029	4.208	3.54904	4.69987	4.51778	iLISI
2.13237	4.71435	4.64138	3.5212	3.09799	2.80884	3.20768	4.46181	4.91353	4.90305	iLISI
3.64813	5.95036	3.22399	3.69504	2.97437	3.12109	4.99575	4.66296	5.22442	4.30274	iLISI
3.11738	3.35542	5.67335	3.66348	2.69399	3.43417	3.95904	2.81221	2.15602	4.61341	iLISI
3.37737	3.16816	4.54446	3.55616	2.41066	3.34322	4.25513	4.10775	6.45509	3.85457	iLISI
3.44994	2.91188	5.14548	3.43892	3.85828	3.48411	5.19532	4.52693	4.08083	5.07174	iLISI
4.58793	2.26683	5.19681	3.47936	2.86994	4.13518	5.7059	5.91568	3.72593	6.06073	iLISI
4.008	5.11075	3.31507	5.50536	2.0613	5.68954	4.66996	4.25444	3.676	4.99895	iLISI
2.69181	5.74694	5.12853	3.78929	2.73339	4.17415	5.50399	3.30463	2.75326	4.33171	iLISI
4.33998	4.39052	3.6776	4.32344	2.54179	4.072	3.77235	2.90346	3.29179	6.43037	iLISI
4.29168	4.55005	4.77843	3.66693	2.70988	1.13642	6.33092	4.26288	4.51421	4.32757	iLISI
2.30791	4.43854	5.64945	3.3995	2.26583	3.06239	3.93515	4.49362	6.07804	2.81284	iLISI
1.72505	7.66883	5.36287	4.80145	1.57636	5.15288	5.55293	3.43703	5.22927	4.84608	iLISI
3.99104	1.97428	4.55226	5.18125	2.19723	4.27413	4.22483	3.67768	5.18301	3.04498	iLISI
5.54743	3.94942	4.03692	4.25893	2.46601	4.6473	3.75338	4.2269	4.69589	4.38199	iLISI
1.68643	4.3408	7.43368	3.22686	4.70599	6.40018	3.95667	4.11307	6.4896	4.66465	iLISI
4.56201	5.19888	4.46051	3.48875	3.83598	4.59726	3.71044	2.47934	3.93036	5.20507	iLISI
2.85895	4.226	3.73292	4.34192	2.25779	5.12354	2.97827	4.7119	3.93968	3.90452	iLISI
3.2343	4.68522	4.50779	4.31841	3.50506	4.17446	6.30535	3.09357	3.00096	4.96303	iLISI
4.15934	4.53341	3.99633	3.6877	4.57836	3.87603	4.68318	3.23035	3.10804	3.10756	iLISI
3.26289	5.17893	4.34505	4.88235	3.27685	3.62549	7.24667	4.76703	4.76116	3.66885	iLISI
2.6044	3.43179	4.62659	4.46791	4.05809	4.4842	5.43858	5.63023	7.23586	5.91384	iLISI
2.93152	4.84788	4.5265	4.00297	2.99306	4.66542	3.85961	4.50243	4.06744	7.02466	iLISI
2.0165	5.04892	3.91636	2.75711	3.17553	5.51477	6.26471	5.82872	5.09856	6.23557	iLISI
2.87459	2.82762	4.76836	4.1343	2.33427	3.31461	4.91952	5.23782	3.88029	2.57544	iLISI
4.26166	1.92567	4.40064	3.78943	2.41113	4.76193	4.61261	5.61993	3.67641	5.18323	iLISI
4.00735	5.1283	4.35584	3.5212	3.45207	3.65881	3.94263	4.65641	4.84533	4.7068	iLISI
1.33661	4.59724	4.90615	4.45376	2.29051	5.0869	5.57525	5.58515	5.16831	5.60024	iLISI
3.18949	2.93156	5.11737	4.34189	1.61502	5.80846	3.25476	3.26558	3.89207	4.81851	iLISI
2.64008	2.82199	4.68696	3.33635	2.76837	2.88453	5.98453	5.02516	4.12276	4.5305	iLISI
5.87868	6.51329	2.77944	3.54283	4.69741	3.13795	3.75103	3.27384	6.16059	5.81923	iLISI
3.41735	4.84497	5.31515	2.84633	3.4887	3.5699	3.20529	4.75694	4.36409	4.35879	iLISI
5.05844	4.80154	3.69678	4.36892	3.35223	1.13019	4.51661	2.99233	4.21935	5.00828	iLISI
5.07303	3.02233	5.83739	3.41936	3.75105	5.35276	5.81296	4.14492	4.81453	4.28983	iLISI
3.23646	4.90764	5.69322	5.01917	3.73716	3.05488	5.29935	5.61002	3.53734	4.76999	iLISI
2.11004	2.71828	4.37542	2.65443	2.67751	3.77309	3.04498	5.29508	3.4162	4.69377	iLISI
2.29122	5.58636	5.30051	3.4614	2.4822	3.40533	4.70012	4.2913	4.4539	4.39055	iLISI
3.19261	3.34524	5.1222	3.50386	1.88035	2.30332	3.08265	5.48837	3.91213	5.49597	iLISI
4.14866	2.82276	6.72138	4.76193	2.96317	4.27604	4.71613	5.54099	5.46505	6.39338	iLISI
3.56776	4.54687	5.57029	4.36507	2.18149	5.03244	4.29554	4.32921	4.61117	4.44032	iLISI
2.82691	3.33049	5.92743	2.92965	2.99307	3.3953	3.8268	5.2708	4.3643	6.38175	iLISI
5.02705	2.01594	2.95085	4.20462	2.59461	4.3125	3.96156	3.07806	6.35308	5.03072	iLISI
3.378	5.17185	4.5247	3.48878	3.11529	3.80286	6.02675	4.8995	4.36228	4.35182	iLISI
6.03744	3.87568	5.30992	3.66435	2.07152	3.45441	4.37171	4.3617	6.9762	4.34274	iLISI
1.60991	2.0492	4.51588	3.00081	2.36474	2.46616	3.82429	5.13865	3.42763	3.57925	iLISI
3.51775	4.81374	3.75379	3.69318	2.58554	4.33041	3.86646	1.86237	3.39628	5.50438	iLISI
3.92231	4.72181	4.67772	1.35418	2.97277	1.76643	3.91098	5.64407	2.78084	4.40003	iLISI
4.43441	3.02057	5.31	3.16686	2.1722	4.89452	5.16934	4.48593	4.69642	5.77413	iLISI
2.6857	3.93077	5.86818	4.12648	2.22534	4.30716	5.83169	6.19053	5.31822	4.25558	iLISI
4.55909	4.82313	5.02573	1.10982	3.54366	2.25725	4.5102	5.55389	4.34474	2.945	iLISI
2.45016	4.89075	6.47586	1.22099	1.50832	4.94806	2.771	4.58101	6.22859	3.15067	iLISI
3.4781	4.93221	4.86858	3.63159	1.86477	1.97097	4.74401	3.9944	6.06612	6.01371	iLISI
5.18759	2.65713	5.93181	3.59558	2.26302	5.81783	3.4512	6.16831	3.57829	3.1357	iLISI
4.61039	5.316	4.92366	2.80675	2.52978	1.53298	3.40014	5.04994	4.17286	4.84488	iLISI
1.63453	2.71048	4.36775	3.25574	3.10637	2.51649	3.79108	3.46226	4.4178	4.19302	iLISI
4.58094	4.99479	4.09321	4.07419	1.94543	3.6039	3.9342	4.84561	4.51543	3.73906	iLISI
3.20774	2.50187	6.02063	5.01885	2.63881	3.64278	4.22818	2.84302	4.05726	4.42997	iLISI
3.72407	2.54853	4.62829	4.15549	1.54922	2.98636	4.21903	3.44052	5.90988	5.8257	iLISI
4.89578	3.33392	3.98062	4.06494	2.74531	2.3318	3.81741	2.49099	4.26096	6.15231	iLISI
5.17741	4.80461	5.0896	4.23989	2.29115	1.75398	5.80995	5.87295	4.02761	4.315	iLISI
2.24534	3.80403	6.52266	3.36862	1.83669	4.49505	4.30824	5.82234	3.9819	3.75307	iLISI
4.99884	3.53754	5.71873	3.66199	2.50678	4.07322	5.75481	5.48554	5.19616	4.39339	iLISI
3.92352	2.60978	4.17643	6.90762	3.03265	4.80482	4.13869	5.14432	3.40709	5.03933	iLISI
4.72144	3.06296	5.19813	3.79405	1.53722	3.432	4.92228	4.95445	5.97169	5.33152	iLISI
3.69592	5.2016	4.30244	3.73014	2.30004	4.79112	5.09565	3.71217	4.18334	6.08419	iLISI
4.85621	3.52126	4.88148	4.79849	3.55555	3.89201	5.46048	4.45871	2.74414	4.57984	iLISI
3.47807	4.75989	4.16994	3.68847	1.73467	2.42682	6.26343	2.70305	4.60741	3.18471	iLISI
4.09849	4.43235	5.34247	3.34309	1.46665	2.44479	4.38805	3.76302	4.65043	4.78346	iLISI
3.03867	4.17434	3.47454	3.22209	3.36039	3.18881	5.40303	3.65903	3.63945	6.77108	iLISI
6.0873	1.71638	5.69713	3.69206	2.20093	1.88012	4.04217	5.06504	4.72853	4.03719	iLISI
3.96169	2.01692	4.75241	3.48876	2.37245	5.18425	4.93521	5.40006	4.31223	4.41789	iLISI
3.05656	2.21934	3.3205	4.55665	2.24067	2.99911	3.35854	5.76348	4.74058	6.16345	iLISI
3.20479	1.37934	5.28013	3.66199	1.68831	5.58233	4.89684	5.28561	6.51019	5.63389	iLISI
2.98684	4.00158	4.87672	3.36246	1.55138	3.61985	5.63388	5.34506	2.86059	6.83998	iLISI
3.86074	3.84869	5.00051	3.41937	1.27131	3.96136	2.83432	5.30074	4.66627	4.18661	iLISI
2.56208	1.47337	3.48565	3.41937	1.33251	3.50017	5.14315	4.7047	6.23532	4.7539	iLISI
3.39169	4.87108	3.97024	3.68573	1.69844	3.47317	4.41901	4.7976	4.17861	3.93654	iLISI
2.60698	4.47459	5.26691	3.07808	2.84629	3.98799	4.87521	3.65138	2.39263	3.73012	iLISI
3.96922	3.14941	5.41101	3.4889	2.78877	2.65665	5.54611	4.78284	5.15039	4.06067	iLISI
3.65964	4.82883	4.9364	3.66433	3.10376	2.55046	5.95047	3.72372	3.49254	4.72483	iLISI
5.3514	4.3188	4.5988	2.94767	2.18535	3.15761	5.62675	4.60725	2.44403	5.33397	iLISI
5.43733	2.45947	3.77892	3.49617	2.21505	5.30985	4.29503	2.96067	4.35438	4.13459	iLISI
4.00607	2.80219	4.89516	4.2822	4.00614	2.96041	4.57836	4.7495	6.04775	4.18745	iLISI
3.73562	3.72451	4.83667	5.74301	4.38417	2.68685	2.71913	4.42884	4.75957	4.67038	iLISI
4.11646	3.57663	5.2647	3.79828	1.6576	3.71765	2.15701	1.42362	4.36146	6.77265	iLISI
4.34165	6.34522	5.236	6.21658	3.1621	3.6011	5.62915	4.01058	4.61949	6.45031	iLISI
4.51162	6.23072	4.98614	3.69146	1.96067	1.8234	3.96788	3.92451	4.52474	4.5596	iLISI
3.6705	5.25396	3.54768	4.2798	2.30209	3.41072	4.33854	3.97342	3.93517	3.76504	iLISI
5.58897	3.96945	4.28754	4.05116	2.40662	3.34583	5.58226	4.40958	4.14171	3.68271	iLISI
3.24491	5.6494	4.10472	3.66433	2.46357	4.0659	3.6464	4.04907	5.30328	3.98369	iLISI
3.81885	4.36991	5.79729	3.81071	2.97715	3.2777	5.06493	5.15026	3.52635	3.76682	iLISI
2.34272	2.6668	4.94895	3.96979	2.18148	5.79962	5.06146	4.00668	3.3787	2.83482	iLISI
3.65109	2.71314	3.72788	3.48886	1.45194	2.33241	5.29095	3.51012	4.66261	3.35935	iLISI
3.78383	5.20767	2.69761	3.68577	3.8927	4.36286	2.82206	5.87388	4.20017	3.11848	iLISI
3.263	3.59353	4.68979	3.69212	4.64419	3.51187	6.03098	3.73207	3.23581	2.35205	iLISI
4.60894	5.35956	6.74576	3.75818	2.19723	2.33911	3.74654	5.45545	3.46474	3.44997	iLISI
5.01825	5.22738	4.42105	3.7841	2.25859	5.19498	4.6374	3.98406	4.42662	4.50371	iLISI
3.6347	4.31218	4.90376	6.62534	2.62888	2.1807	4.14183	4.97407	3.91111	3.68328	iLISI
4.78807	5.16293	4.86215	3.22239	2.73632	2.30353	4.31037	1.08104	3.28549	4.38948	iLISI
3.52983	4.1746	2.84423	1.87132	2.57327	4.22415	5.714	5.00223	4.96974	4.75225	iLISI
5.15242	2.91836	3.91193	1.7344	2.01335	5.72096	4.79655	5.43221	4.47207	5.89622	iLISI
3.63834	3.40262	5.19422	3.73639	2.83475	4.23779	4.64586	5.27101	3.64562	5.46807	iLISI
2.42022	4.69343	4.12049	1.12145	2.92438	4.59	3.73907	4.80349	4.04055	5.6354	iLISI
4.02136	2.41063	3.80155	3.59996	1.38468	2.70634	5.13056	4.25133	4.39025	5.67953	iLISI
5.86745	4.19067	5.07516	1.05398	3.39164	3.83143	3.04655	3.78201	5.00514	5.63044	iLISI
2.84786	4.47893	4.54872	3.80234	2.00316	3.96953	5.91375	5.01632	4.01425	5.16926	iLISI
3.55063	3.71905	4.39724	2.86292	1.7177	1.90601	4.76181	4.65565	3.77486	4.1144	iLISI
5.16653	2.90329	4.94905	3.95374	2.99437	1.73363	6.49948	4.25672	4.86991	5.12752	iLISI
3.42959	5.24085	6.12422	3.69216	1.41073	3.04493	4.06645	4.54923	3.31361	5.61251	iLISI
5.71384	3.40737	2.91975	4.39499	1.52064	2.58846	5.30142	4.61117	5.53651	4.13908	iLISI
3.97358	5.64548	4.35085	2.97853	1.95597	3.26877	6.60756	3.97195	3.06788	4.91942	iLISI
2.59531	4.50964	4.83044	4.97477	2.81263	2.90704	4.00243	3.94229	4.19099	4.61842	iLISI
4.2033	3.52326	4.54085	3.69215	1.52966	5.17612	3.41096	4.16271	4.45551	6.10569	iLISI
5.10475	5.47102	5.92288	3.69696	1.85138	3.27917	3.93312	4.77659	3.85457	2.60249	iLISI
3.73099	6.66159	4.56046	2.71336	2.10838	2.96917	3.6497	4.89672	7.60528	7.13844	iLISI
3.43587	2.58213	4.32458	3.90716	2.53278	3.70828	2.8909	1.5751	3.2217	4.40163	iLISI
4.36698	5.17802	5.29937	5.71688	2.17566	6.18688	2.99338	4.33878	3.40019	4.97803	iLISI
3.13618	5	4.8585	3.41755	2.65355	3.01176	4.84966	5.61533	4.73785	5.50916	iLISI
5.7031	4.63327	4.41972	3.48892	3.31773	2.27665	5.03659	6.44719	3.4708	6.30621	iLISI
4.14881	4.34405	5.89745	3.48873	2.43503	3.30882	3.81757	3.42942	3.23193	5.61653	iLISI
5.37082	5.41809	4.41712	3.66197	2.48399	4.82237	4.7916	5.59278	4.01067	3.19709	iLISI
2.98966	3.79819	3.60436	3.69184	2.84934	5.52766	4.7732	3.08079	4.70318	4.14309	iLISI
4.62539	5.21637	6.16353	3.66434	2.50444	3.26761	4.95543	4.27309	4.79058	5.09912	iLISI
3.01554	4.91884	7.01081	1.06609	1.97585	3.24155	4.77186	5.30508	3.33827	5.77741	iLISI
5.1064	4.61937	4.36975	3.45778	1.91784	3.00295	4.14156	4.29419	3.52631	5.20817	iLISI
5.23058	4.77936	5.77658	5.38554	2.06398	5.03564	5.47742	3.79823	4.62246	3.55506	iLISI
5.31869	3.51351	4.12456	3.05006	3.85055	3.8058	4.72166	4.38467	5.74091	6.39013	iLISI
4.95641	3.51875	5.19655	3.53236	5.14621	3.57139	4.11184	2.58192	5.16487	4.56619	iLISI
4.90072	3.38411	5.40411	3.98964	1.77147	4.6425	5.05861	2.7071	5.16675	3.98946	iLISI
2.83638	4.50686	3.59499	4.20984	2.04017	4.39459	6.14425	5.39128	2.72728	5.02999	iLISI
4.41279	2.64166	5.88754	3.74419	3.43142	3.66811	4.95339	4.56339	4.14707	5.61315	iLISI
3.61261	3.49113	4.14149	3.66003	3.01264	3.40881	5.38626	2.87227	4.60598	4.60968	iLISI
5.80455	4.6059	5.84533	1.72216	3.58153	2.50804	3.25244	2.70148	5.42751	5.342	iLISI
5.2634	5.10744	4.59411	4.15192	2.90141	7.12241	4.43832	1.28368	3.89557	4.38152	iLISI
4.18796	1.67428	4.59676	3.22557	3.25548	4.96056	5.62037	2.39786	4.92549	3.47874	iLISI
1.73786	4.58156	1.86671	5.0396	3.38551	3.64816	4.72834	4.65695	6.36607	5.23052	iLISI
4.81028	3.68443	3.55394	3.90509	2.52837	5.23589	6.06033	3.1445	6.3179	5.6673	iLISI
3.52847	4.06431	4.70417	5.17575	2.90762	3.4647	4.76525	5.77716	3.10646	3.61557	iLISI
2.01987	4.14113	4.25534	4.2657	2.06134	4.87342	4.89612	1.09949	6.05048	5.63847	iLISI
2.18864	3.51258	5.4682	3.75059	2.20093	4.58191	5.12831	2.98969	4.74934	6.43042	iLISI
3.27672	4.46444	4.28893	4.11222	3.33268	3.44982	5.32266	5.24234	2.91117	7.06166	iLISI
5.83569	5.14076	4.44702	4.57802	2.37439	4.93983	5.66131	2.79392	5.61387	3.38613	iLISI
3.0218	3.69283	4.89359	4.14532	3.77633	3.33333	5.26248	2.64606	4.22387	4.60686	iLISI
2.64748	4.46488	5.36978	3.62014	1.97101	4.37758	5.78507	5.71061	5.155	4.78206	iLISI
2.5328	3.96696	3.51142	3.1236	2.78976	3.36552	3.5809	3.33842	3.80167	7.06571	iLISI
2.47781	4.21738	3.87341	3.69105	2.16552	2.46913	4.56035	2.73879	3.46289	5.18766	iLISI
3.03913	2.92189	5.31162	4.2202	3.52601	6.38354	4.96033	4.74416	4.77099	3.93995	iLISI
3.72592	3.93926	5.68293	4.2281	2.3422	1.71252	3.10768	2.47833	4.66025	2.88315	iLISI
4.29047	3.99394	5.69114	4.00095	2.41086	5.48703	3.28827	2.8189	5.2461	5.70883	iLISI
3.88821	4.50418	4.44563	4.05543	2.30483	3.4993	4.53155	5.64296	5.30601	5.36828	iLISI
4.4658	3.55861	6.13713	4.12646	3.38509	4.86159	4.02113	1.12484	4.9895	4.38705	iLISI
3.06504	3.74006	5.10617	4.12645	2.07509	3.78916	4.21793	4.97074	4.64273	5.57463	iLISI
4.34481	5.75752	5.30934	3.6697	1.83658	3.62191	4.76475	3.36053	4.97221	4.16711	iLISI
3.67376	5.29865	3.01979	3.69217	2.89119	4.33713	5.17126	3.65955	5.35855	5.766	iLISI
3.91226	4.64665	5.40379	3.55577	1.97163	4.22687	3.6902	5.57917	3.59995	5.84824	iLISI
3.58185	4.19304	5.08788	4.68485	2.24456	5.00107	4.63239	4.71404	2.22291	3.74481	iLISI
4.22366	3.97559	3.27493	4.56762	2.0234	2.50077	5.31764	4.08102	4.00947	4.30983	iLISI
3.2546	3.15956	5.65878	2.94822	3.40298	5.36362	4.7567	3.38623	4.11352	3.6891	iLISI
3.56067	3.21592	5.72492	4.98853	4.28868	3.968	3.36599	5.72355	4.75945	4.49753	iLISI
4.13067	4.35563	3.89507	6.72399	3.62663	2.51553	3.56142	2.28785	4.68669	3.4706	iLISI
2.40512	3.39882	4.39285	6.47432	1.75168	4.2207	3.40736	6.2597	4.30963	5.15233	iLISI
2.29663	4.83853	4.49592	4.95612	2.15805	5.2023	3.88829	2.65844	4.29271	5.18249	iLISI
3.60088	4.51352	2.57487	1.9946	2.39508	3.60086	5.6781	5.4527	4.80736	4.88569	iLISI
3.3034	5.31033	4.83901	3.69214	2.84159	4.06382	4.43325	5.19924	3.09578	5.49754	iLISI
3.98643	3.68	5.66328	5.02821	2.28867	3.84533	3.8602	3.68595	4.6945	4.60593	iLISI
2.70043	6.18344	5.1651	3.69212	2.11522	4.43043	4.81863	5.88844	4.20249	5.48359	iLISI
2.36695	4.6944	3.46289	3.55769	3.63094	4.87746	3.46873	5.33143	4.284	4.37698	iLISI
5.44271	4.62282	5.67719	6.49803	2.72851	2.07954	4.15813	3.58554	3.40773	3.97413	iLISI
3.19777	4.29147	6.44146	3.50846	3.69936	3.38631	5.69937	1.68031	3.34907	5.0648	iLISI
4.55251	3.74456	4.39688	3.65532	3.38557	4.66501	5.1016	4.28874	5.20159	4.39028	iLISI
2.00396	5.81732	6.04693	3.69212	2.26323	3.63597	3.84174	4.30047	3.44236	4.39879	iLISI
3.16653	4.89335	4.73726	4.01856	3.98692	2.44836	7.0644	3.62564	4.56673	4.34551	iLISI
4.47603	3.06662	5.04296	4.94728	3.02334	3.04713	6.14213	3.51215	4.59692	3.67365	iLISI
2.98212	3.56156	5.82911	3.48053	2.12452	5.16799	3.20787	4.33027	3.39671	2.21095	iLISI
2.34058	3.92292	4.56927	6.93518	2.30003	3.13358	4.99216	5.32644	4.42633	5.34266	iLISI
2.43553	3.32247	5.35048	4.0748	2.18261	3.45942	4.62562	5.3682	2.56578	3.41205	iLISI
3.27737	4.47169	4.23891	5.02829	1.75298	5.09803	4.93401	2.54818	2.68763	3.86218	iLISI
3.61088	5.62564	4.96781	3.65518	1.85858	4.87755	3.957	3.76929	5.35143	6.5391	iLISI
2.26198	4.75382	6.17664	4.32863	1.80903	3.41694	5.89284	3.96259	4.81486	4.2158	iLISI
2.85766	3.58255	4.13239	4.08425	1.87674	3.14334	3.92655	4.06859	5.27744	4.79692	iLISI
3.13245	2.72963	5.33231	5.07894	1.60044	3.67037	6.21641	5.38046	6.05577	4.60032	iLISI
2.20876	4.68507	5.70478	3.66004	2.24178	3.21524	5.21259	4.18458	3.38115	4.49431	iLISI
2.77273	3.71426	5.14682	5.06303	1.90084	1.80599	4.03799	4.62981	2.71582	5.63942	iLISI
4.50825	2.45032	5.74043	3.0229	1.63259	3.21411	3.30261	5.02371	4.71737	4.45563	iLISI
2.05619	2.34754	5.06928	3.03237	1.8647	1.98474	4.69204	5.15555	3.86288	5.59276	iLISI
2.73636	4.41419	5.75347	3.6921	2.29222	1.14716	5.7333	5.39515	3.82087	4.06909	iLISI
1.88463	3.08562	5.36561	5.02908	1.84535	1.88841	4.648	5.43862	3.18859	4.22428	iLISI
2.61559	4.64109	3.2634	4.53209	2.1556	2.05764	3.70297	6.02488	3.44868	4.64858	iLISI
3.73346	3.66075	4.62334	3.24871	1.72357	5.27583	4.80948	1.23096	5.82337	4.2925	iLISI
3.44412	3.75848	4.70683	5.02833	3.49615	1.86784	5.07394	3.73874	4.09152	3.92174	iLISI
2.03679	3.32539	5.06719	4.31855	4.00616	1.95425	6.61516	2.29223	5.53165	4.28069	iLISI
6.4112	4.55393	3.13015	5.02798	1.96087	1.99674	5.66508	3.69104	3.80536	5.16694	iLISI
2.61665	3.92546	6.69605	3.69004	1.86236	3.69933	5.47269	3.54164	4.75605	5.6856	iLISI
3.55228	3.26995	5.88317	3.69004	2.32685	2.26147	5.44316	5.56735	4.59799	4.12038	iLISI
1.77266	4.03419	2.99936	3.55859	2.15062	1.96756	3.49507	5.72772	3.37313	5.63595	iLISI
4.24703	5.89642	5.28123	4.33122	3.59316	1.91483	4.89766	3.74057	4.72158	5.21565	iLISI
3.75316	3.43411	4.91263	3.26408	1.71266	1.99444	4.57434	6.76611	3.45899	3.88196	iLISI
3.48916	5.23477	2.46296	3.69821	1.56345	1.97451	4.19839	4.24297	4.07118	3.44114	iLISI
3.32561	2.84318	2.89653	3.32004	2.27	1.97004	4.89856	2.85649	4.69638	4.077	iLISI
2.50768	3.66997	4.67507	5.07917	3.65546	3.47702	4.16889	3.92013	2.86581	2.12349	iLISI
4.03803	3.18068	5.35282	5.73896	2.73744	1.85741	4.31208	4.57365	3.15953	5.24282	iLISI
1.85524	4.78549	4.22712	3.65535	1.76049	2.21469	4.99024	3.85731	2.61765	3.9993	iLISI
4.6302	3.24902	3.85854	3.69208	1.78131	3.97433	4.37194	4.68804	4.60754	4.912	iLISI
4.78226	5.14941	3.92411	4.33032	2.01061	1.79752	3.65831	4.62953	4.35935	5.64171	iLISI
4.38304	3.19025	5.63202	5.02877	2.22927	2.01593	5.31155	2.00206	5.04356	2.65497	iLISI
2.4287	3.51456	2.93813	3.65999	2.13296	1.83039	5.26002	2.88501	3.57482	4.02183	iLISI
1.74051	3.19247	4.7266	3.82139	2.19971	3.25024	5.93527	3.80902	5.48612	5.15004	iLISI
4.57836	5.09487	5.34182	4.20435	1.95003	2.00236	3.91575	2.84709	4.42233	4.71095	iLISI
3.03083	3.38086	3.51334	4.12358	2.49394	2.07046	4.42328	4.56159	2.74669	5.14503	iLISI
1.36567	3.04644	2.33261	5.02769	3.1982	1.42304	4.35092	5.9367	1.47237	4.81758	iLISI
3.4818	3.57156	5.76315	5.02767	1.90264	1.43993	3.96947	4.358	3.31588	5.34144	iLISI
4.69865	2.11101	6.98555	6.03487	1.98694	1.67551	5.05677	4.11748	4.42649	4.9547	iLISI
4.01271	4.43619	3.8797	3.65932	2.21379	2.05276	5.35046	4.08152	3.10673	5.76642	iLISI
2.97256	1.4185	4.23035	5.02907	2.18689	1.99135	4.36403	3.43509	5.17547	5.29703	iLISI
1.74247	3.18946	3.47176	3.78185	3.15444	1.84469	3.56115	4.79414	4.51593	4.48101	iLISI
1.37784	1.4688	6.08246	3.65537	1.82472	1.96084	5.32654	3.7401	4.82028	4.78489	iLISI
1.26206	3.87451	3.42837	3.65539	1.99865	2.73131	5.91043	5.89659	3.8203	5.35285	iLISI
3.44723	2.34176	5.26216	4.28359	2.16329	3.03127	4.16382	3.57729	3.89753	5.32027	iLISI
1.33419	1.41312	3.49093	3.48868	2.9882	1.9912	4.53116	5.17695	4.34079	4.66706	iLISI
2.94557	1.95622	6.27568	3.55993	2.35399	1.54059	5.86891	2.86789	4.46501	5.75127	iLISI
3.58391	3.12644	5.43871	4.29937	1.94281	1.72786	6.13844	4.9024	4.72306	3.52457	iLISI
1.64429	1.31443	2.64069	3.69208	2.44216	4.42302	3.56836	5.90192	3.17227	4.08086	iLISI
1.55282	2.4982	5.73965	3.43387	1.88738	3.34871	5.77302	5.15178	5.0964	6.93971	iLISI
2.87202	4.29556	5.57921	2.05546	2.11447	2.67187	4.33791	4.65731	3.84086	2.9041	iLISI
1.3576	3.76405	3.67183	3.49336	1.93221	2.02868	4.02652	4.28676	4.53155	4.20528	iLISI
2.64094	3.50794	5.42836	4.37096	1.70572	1.66518	3.62903	2.82049	2.91901	5.64537	iLISI
1.35875	3.77823	3.95959	3.52119	1.52216	1.96379	4.0779	4.86943	5.9165	4.35196	iLISI
2.89174	2.24367	4.28332	3.39265	3.24067	2.02169	3.35809	4.22136	3.45296	5.23194	iLISI
1.2914	1.74812	5.80971	3.48879	2.74533	1.60131	6.04632	5.14842	5.45861	3.11219	iLISI
1.39156	1.67512	6.15372	3.52122	1.87777	3.72926	5.76786	3.56897	4.60046	4.78534	iLISI
1.43616	3.64716	3.85965	3.49838	2.06502	1.78704	4.07924	4.54051	3.7857	4.09367	iLISI
5.19479	2.06697	2.88584	3.43706	3.08711	1.4194	3.26303	3.02852	4.78179	4.09441	iLISI
1.25912	7.56206	4.39934	3.805	2.08999	2.82876	5.12031	4.58861	4.24059	4.95176	iLISI
1.25722	1.29872	4.21616	5.02878	2.84749	1.89865	4.06814	4.43975	5.24312	4.1973	iLISI
2.1968	1.99791	3.76138	3.55505	1.6197	2.43299	4.25841	3.9152	4.50401	4.62311	iLISI
3.12774	5.24698	4.69953	3.65532	4.46734	2.11378	4.48341	5.15944	4.09821	2.42882	iLISI
1.4894	1.4141	3.74596	3.25204	1.88904	1.86888	3.99553	4.18509	3.86371	4.74811	iLISI
5.70908	2.48523	4.97953	3.52122	3.94733	1.75987	5.01738	3.52736	4.28426	3.37895	iLISI
1.31901	4.76053	5.35685	3.44094	3.55323	1.90119	5.06021	1.4586	6.57151	4.4053	iLISI
2.1212	4.13828	4.86553	4.50107	1.71511	1.70287	4.25922	3.3223	2.74515	2.69722	iLISI
3.2311	1.26604	2.65361	3.31534	2.13752	1.98188	4.57382	1.20939	2.7274	5.37098	iLISI
1.47298	2.54526	5.7044	3.68606	2.40757	2.32598	4.93855	3.17815	4.02554	2.32908	iLISI
2.16096	5.13956	6.58366	3.15256	2.68669	3.46472	4.78909	3.19274	5.02385	5.6038	iLISI
2.03246	5.61202	4.93947	4.42987	2.73371	2.00313	3.5785	3.38239	3.58211	4.18034	iLISI
1.31571	2.95067	5.00946	3.85554	2.91947	2.50669	3.99139	2.16803	3.66142	4.57009	iLISI
1.65804	5.19452	7.1137	3.48882	2.84436	2.51818	3.5362	1.4436	4.12834	2.24659	iLISI
2.21256	1.39743	3.84083	3.92757	2.85164	2.56514	3.31537	4.4108	2.69984	3.83012	iLISI
1.99116	2.70727	4.95067	3.4887	2.74706	1.9557	4.61113	1.92206	5.21587	3.19282	iLISI
1.22932	2.46933	5.27682	3.22094	3.48913	2.35682	6.52819	3.17012	4.00255	4.26503	iLISI
3.02404	2.45216	4.54137	3.66197	2.10303	3.58847	3.5193	1.77381	2.90931	4.23137	iLISI
1.73887	3.78235	5.73225	3.45352	2.64282	5.93022	5.18584	3.58993	3.35552	4.39621	iLISI
2.65059	4.09511	6.42209	3.69007	2.98766	1.85795	3.30559	3.09146	4.32138	3.60863	iLISI
2.17583	3.052	5.2769	3.43345	2.50066	1.86875	3.22206	1.92768	3.83922	3.61559	iLISI
3.4189	1.65493	5.66184	4.11971	3.65283	1.98855	3.91857	3.01467	4.19917	3.96062	iLISI
1.05775	3.50003	5.30368	3.10328	3.00942	1.70494	5.25808	1.39984	4.2776	3.02097	iLISI
2.1986	4.12197	6.64274	3.67244	2.67509	1.95618	2.92722	4.21832	6.02613	3.22937	iLISI
1.79495	2.29006	5.90527	3.47827	2.54325	1.73872	3.2318	1.60597	3.61705	2.12853	iLISI
1.6942	2.65573	4.61742	3.61584	4.52169	1.67985	4.78578	2.1297	4.8252	4.25669	iLISI
1.73711	4.17118	6.171	4.10599	2.56389	2.76152	3.4981	4.24189	4.83619	2.32874	iLISI
2.26799	2.88801	5.49135	3.52122	2.72064	3.85004	3.78908	2.04223	3.48827	3.33674	iLISI
3.10156	3.26718	2.83733	3.48876	2.94922	4.26131	3.66216	5.40671	5.80361	3.46957	iLISI
3.65967	3.55257	5.93979	3.73613	2.90488	2.64125	4.38615	4.58094	2.47746	4.66608	iLISI
2.42294	4.15461	4.6603	3.21197	3.06956	1.77321	5.43628	1.60909	3.5293	5.60231	iLISI
3.8197	3.80306	4.6954	3.48879	2.7067	1.99868	4.09322	4.75499	4.22755	4.44856	iLISI
1.23425	4.74057	7.07264	3.31179	2.65904	1.92833	4.46924	1.51721	4.75015	5.27484	iLISI
1.53761	6.754	6.16026	5.02833	3.29264	2.06452	3.07162	1.38772	4.26897	2.34977	iLISI
2.97717	2.62667	4.06407	3.71076	2.84383	3.05752	5.7148	1.16816	5.30579	5.26661	iLISI
1.29372	3.51508	4.95206	3.65534	2.59282	1.86902	6.38927	1.63897	4.6918	3.22961	iLISI
1.99487	4.07651	4.33209	5.02856	2.92789	2.06004	4.24397	1.2367	3.6426	5.91671	iLISI
1.10392	5.68326	5.67428	4.88549	2.88764	2.65163	5.6177	2.96749	3.3205	4.94184	iLISI
2.1184	2.00801	5.43642	3.2109	4.45699	1.63598	3.884	1.46417	4.0371	4.19144	iLISI
3.08651	4.59406	5.76483	4.14079	2.87554	1.88277	4.22908	3.13529	2.24451	2.97102	iLISI
3.27477	2.08609	6.30148	3.48882	2.82541	1.61798	3.77934	2.638	4.31066	3.65674	iLISI
3.47233	2.81767	6.91768	3.25779	3.24936	1.74398	3.11152	1.38217	4.55293	5.08878	iLISI
3.3083	5.21386	3.04538	3.43707	2.51077	2.77483	4.65785	1.58332	3.84474	3.02155	iLISI
1.168	2.14988	5.81751	3.6081	2.58428	3.00093	4.86156	1.21811	3.6332	3.22995	iLISI
1.5762	5.49133	5.15991	3.17238	2.73922	1.85876	4.91449	3.58212	4.27684	4.49431	iLISI
1.15946	2.87456	5.20255	3.85986	3.31209	2.63165	3.60617	2.43742	4.44199	4.52018	iLISI
2.96254	1.92256	4.23679	4.92033	2.71084	1.6186	3.52888	3.56037	5.89466	3.72116	iLISI
1.31771	2.04608	3.97456	2.74446	2.25026	1.6531	4.65096	2.26486	2.95796	4.723	iLISI
3.24441	1.48447	5.3481	3.69004	2.80107	4.02056	5.6952	1.19538	3.31188	2.80874	iLISI
2.21151	5.42152	5.76153	5.02834	4.84231	2.00855	6.15368	5.78109	5.19493	3.11201	iLISI
2.69408	3.22653	4.57747	3.69004	5.74564	2.00359	5.48084	4.04056	3.52432	4.67894	iLISI
4.41243	3.22716	5.54353	3.26128	3.65789	1.98502	4.81515	1.80123	3.53504	3.01876	iLISI
3.9195	3.09156	5.81708	6.20104	3.51234	2.43436	6.84457	3.59148	2.83042	4.89741	iLISI
1.15199	2.1384	6.65231	3.69424	2.04786	1.86969	5.66025	3.68702	4.78814	6.15467	iLISI
1.06798	3.66127	3.51509	3.8048	2.91639	1.71714	5.07483	1.19848	4.19706	3.57309	iLISI
1.58401	2.10761	3.51611	5.02862	1.71052	2.34612	4.35763	3.90944	4.97921	4.19123	iLISI
4.09068	3.26369	3.79163	3.51241	2.38124	4.31044	4.26503	3.94634	2.84642	4.08251	iLISI
3.077	2.90939	4.04393	5.97555	2.1693	2.38813	4.10012	1.13182	5.75547	5.98024	iLISI
2.40709	5.18231	6.73204	3.48877	2.74004	3.09773	4.36312	2.60177	2.81564	4.40621	iLISI
1.73273	4.26689	3.73316	5.97331	4.12738	1.82036	6.40186	1.44645	2.10104	5.64296	iLISI
1.35028	4.04711	5.24361	3.43569	2.49547	5.75662	4.58074	1.24359	2.18397	3.39472	iLISI
1.61253	4.76824	5.62878	3.69005	4.98812	3.62956	5.34287	1.29331	3.17261	3.20099	iLISI
1.05965	2.10618	5.63916	3.76104	3.3088	3.06213	4.51686	4.382	6.13083	2.0057	iLISI
3.88514	4.60148	4.3393	3.48878	2.61984	3.34198	3.83243	2.72234	3.27142	2.56068	iLISI
4.5737	2.5596	4.22538	4.22016	2.93161	4.81515	3.6221	3.8977	4.55091	4.10767	iLISI
2.4652	4.47249	4.84204	3.1843	2.06267	3.29188	4.26208	2.2594	4.12807	4.69574	iLISI
1.14793	3.12737	4.23549	5.02878	2.25808	3.66484	4.31316	1.05394	4.24497	4.54788	iLISI
2.66596	4.54259	5.30994	4.10602	3.17552	3.43659	5.17668	3.35618	3.9034	5.04378	iLISI
3.66328	4.94666	5.60568	3.48877	2.04386	5.6454	3.69161	1.12117	3.08047	3.18844	iLISI
1.82187	3.88077	6.60216	3.69006	3.0344	2.49403	4.08308	2.59357	1.99935	1.7135	iLISI
2.01581	5.77292	3.62573	3.69002	2.19717	1.21546	4.86604	3.22343	5.39504	3.95747	iLISI
1.166	4.34953	5.80292	3.56649	2.99453	2.8324	3.49185	2.41727	3.87034	4.58555	iLISI
2.71349	2.12679	4.10593	4.15868	2.51611	4.55438	5.14094	4.95494	5.46426	3.15236	iLISI
1.17538	5.30729	5.40377	3.01226	2.92897	2.28353	5.54105	5.59804	4.77927	4.57699	iLISI
1.05981	4.28174	5.091	4.29238	2.2744	5.29482	4.8265	2.49569	3.45325	3.054	iLISI
5.38508	2.95895	4.71772	4.21772	2.92689	3.07674	4.27276	4.43501	4.31693	2.50321	iLISI
1.83604	2.27324	5.66191	3.77296	2.71501	3.24892	5.36469	6.71872	1.61705	4.03394	iLISI
3.36882	2.45994	4.39778	4.04787	2.12441	1.54247	4.40438	4.14271	3.54259	5.30573	iLISI
2.574	3.45642	4.15393	5.02835	3.22079	2.95761	4.90904	1.06614	2.87902	3.90526	iLISI
4.83015	5.76103	5.22622	6.68841	1.53744	3.32536	4.92408	3.93071	1.86557	4.43151	iLISI
4.61032	4.91475	4.69564	6.35548	2.28033	3.38908	4.44327	2.73528	2.5368	4.19487	iLISI
3.03929	1.69288	3.57555	3.49611	4.35664	4.38075	5.0251	2.63169	2.22248	4.68619	iLISI
4.54691	3.06183	5.45989	3.54433	2.68838	2.89974	5.19531	1.04936	4.22434	4.59868	iLISI
1.06065	2.73743	4.25784	4.56435	2.57299	3.026	5.13254	1.14543	5.66229	3.89068	iLISI
1.16824	3.70944	4.4114	6.15294	3.137	3.42267	4.14837	5.18687	3.35294	3.68796	iLISI
2.45424	4.36354	3.93738	3.45643	1.83792	1.96358	4.95853	1.24753	2.71812	2.73772	iLISI
1.36653	2.5064	3.18596	3.69004	2.12385	3.17262	4.41669	3.90064	1.8352	6.19777	iLISI
1.43494	2.52976	4.74484	3.02846	3.00064	3.06372	3.96565	2.88575	3.3446	3.26376	iLISI
5.09504	2.86369	5.17679	3.69004	2.44176	3.16419	4.10257	3.90655	2.73659	4.64114	iLISI
2.53833	1.98467	5.2453	3.06117	2.86066	2.26818	4.77541	1.36462	3.861	4.71057	iLISI
4.2363	4.8123	6.66538	3.69005	3.46149	3.97177	4.6657	3.55117	5.96674	4.41997	iLISI
1.56922	5.04968	4.8639	3.66434	2.28215	3.14955	3.61834	2.24824	3.32864	4.39617	iLISI
1.29485	5.07443	5.47295	5.02836	5.82081	1.74786	4.91029	4.66514	4.29658	4.07192	iLISI
2.98976	3.98484	4.49773	3.83014	2.72625	2.66101	5.0996	3.84647	5.40618	3.09235	iLISI
1.58651	2.1769	5.87816	5.97823	2.52995	1.801	6.12205	2.81363	1.99003	5.55018	iLISI
2.41713	1.61142	4.94707	3.4969	1.70032	1.96742	6.6631	3.64526	4.57091	3.62867	iLISI
2.58524	3.6146	6.01711	5.02899	3.08955	2.63878	6.93334	1.40884	3.61238	3.38994	iLISI
3.10194	1.8771	5.90006	3.66433	3.03582	2.34967	6.95821	2.65435	1.89409	5.01719	iLISI
3.04242	3.92005	4.24099	3.73441	2.36557	1.98798	5.23862	4.64292	2.94846	3.62181	iLISI
3.33406	4.48789	4.74506	3.59269	5.00407	2.39992	5.1228	1.54579	5.45509	2.75565	iLISI
1.73347	4.70495	6.17308	3.08139	2.64837	1.82017	4.71932	6.57143	4.97831	5.69191	iLISI
2.57744	4.54934	4.11641	3.69206	2.7082	2.19579	4.06423	1.51834	3.78167	2.76638	iLISI
1.24711	4.26986	3.11248	3.50819	2.5737	1.43949	5.82495	1.58315	4.60224	4.39076	iLISI
1.79077	4.20387	3.61483	3.14206	2.08234	1.9953	5.75024	3.95604	2.30705	2.76026	iLISI
1.54712	5.6856	5.25564	3.39105	3.18352	3.146	4.99268	1.38069	4.49743	4.14968	iLISI
4.08978	5.30405	5.39009	3.48868	2.62454	1.47423	3.90634	5.25525	5.66191	3.8411	iLISI
1.04472	4.98762	4.99063	3.76935	3.07747	5.01348	3.78158	3.01391	3.42628	3.63151	iLISI
4.47846	2.75117	5.28444	3.0668	2.75118	2.36078	5.0009	5.68494	4.48876	5.51591	iLISI
1.90331	4.81309	4.70376	3.07167	2.91995	2.06838	5.8329	4.3288	3.84027	4.19995	iLISI
3.30649	4.17887	4.83193	2.8259	3.15812	3.00667	3.92643	1.6294	3.91557	2.77614	iLISI
2.86376	3.66822	4.07338	3.12667	2.19955	2.20524	5.76102	1.13319	4.42515	4.3703	iLISI
1.44411	3.91956	4.9551	3.52086	2.91986	3.09602	5.57228	5.83303	2.00082	3.5866	iLISI
2.66729	3.8644	3.89727	4.33112	1.744	3.03801	5.29606	3.95095	3.92847	4.50936	iLISI
1.3375	6.38283	4.69416	2.9785	2.51789	3.15073	5.54854	3.68905	5.8828	6.14687	iLISI
4.42687	4.71047	5.10257	3.42429	2.72966	2.95459	5.39852	3.40194	3.57018	4.0628	iLISI
4.07436	2.86858	5.11335	2.86557	2.65706	3.17542	4.38446	1.59901	5.97071	2.7229	iLISI
1.69286	1.86946	5.04026	2.86052	2.57091	2.43214	5.24112	1.82412	3.90181	2.5498	iLISI
2.21519	4.72535	3.03108	3.48872	2.33157	2.10985	4.58543	3.32835	1.89719	4.00533	iLISI
2.23034	3.79284	5.02473	3.67245	3.68319	2.08502	4.60414	4.32443	3.51595	4.05291	iLISI
1.73064	3.04988	5.21579	3.15324	2.87838	2.64986	5.77451	5.20965	3.41072	3.60302	iLISI
4.9695	3.45602	5.23632	5.16392	2.68709	3.08233	5.0538	4.21696	4.71802	3.47088	iLISI
3.30866	3.92175	6.76774	3.00147	3.45511	1.90649	4.2021	3.20687	1.99714	4.51465	iLISI
1.25239	2.47475	5.65984	3.07855	3.73677	1.94075	4.0657	5.70842	4.47864	4.39672	iLISI
3.09831	2.97554	5.24462	3.42429	2.39813	1.90968	4.83695	3.68293	2.85557	2.54606	iLISI
1.54108	3.92639	4.41381	3.05168	2.75849	2.44612	3.60857	1.14809	4.74177	2.57497	iLISI
1.51306	4.44243	3.75391	3.25758	2.39789	1.84796	7.06201	2.09242	1.73857	3.13803	iLISI
3.56077	3.68159	3.17246	3.44577	1.94432	2.91733	4.17304	4.15654	5.64497	3.87631	iLISI
1.63481	2.94686	3.98371	5.02907	2.86412	1.99583	5.48911	5.37844	4.05425	4.52763	iLISI
4.10594	3.3999	3.81815	3.80066	3.10132	2.09139	5.86638	2.01921	6.20511	4.8359	iLISI
4.6912	3.01271	3.79877	3.26734	2.96216	1.62195	5.71483	2.30276	3.23643	4.02182	iLISI
5.0656	3.22561	3.25575	3.48875	2.8487	1.93797	4.78802	3.17496	5.37502	2.74632	iLISI
2.60418	4.13064	2.48045	3.78301	2.4974	1.53234	3.99082	3.64932	2.25531	4.27396	iLISI
2.17734	1.57972	4.83949	5.42424	2.60721	4.45947	5.89434	5.26131	3.29468	5.47263	iLISI
2.10818	4.6089	5.25704	3.48892	1.7858	1.99989	3.89779	2.30204	2.0525	3.52787	iLISI
4.83915	3.79896	4.11228	4.91196	2.93963	2.47763	5.56229	2.4712	2.62883	3.47623	iLISI
2.41643	4.0137	2.49456	2.89969	2.53435	1.90489	5.67196	1.56597	2.76867	5.65132	iLISI
3.24645	5.73206	4.13646	6.90259	3.7346	1.50344	5.50374	2.7011	5.42466	4.74878	iLISI
1.23872	2.51116	4.16026	3.5915	3.48641	1.80314	4.39607	4.21154	6.26064	3.14004	iLISI
2.53456	2.982	2.42186	3.65535	2.10795	3.8676	4.1024	1.28684	3.22984	4.28475	iLISI
5.48885	2.0278	3.90117	6.81909	2.84679	2.27263	4.48204	2.80933	3.91143	6.47039	iLISI
4.86983	4.2411	3.66257	5.02808	3.97959	1.98994	5.26021	1.06886	3.80211	4.15452	iLISI
4.14878	3.85372	3.3509	2.93759	2.76781	3.51375	4.22598	2.59036	3.90087	3.82184	iLISI
3.62286	2.79994	3.75886	3.54049	2.41506	1.871	4.15637	1.30663	3.11128	4.2262	iLISI
3.99189	2.13948	5.5192	5.3871	4.15275	1.78883	4.08589	2.34509	2.65568	5.74508	iLISI
2.57746	3.73387	3.84124	3.52121	2.45407	5.15552	3.12134	3.42221	3.70581	4.64563	iLISI
3.98273	1.88924	4.62387	3.07822	2.50189	3.54496	4.22143	2.04497	3.65619	4.69423	iLISI
2.46921	1.53355	5.02801	3.52121	2.40369	2.50827	3.97302	2.08147	2.65953	2.94445	iLISI
3.9515	2.91717	3.47812	3.65535	3.58856	4.25506	4.92371	1.75259	3.19004	3.70518	iLISI
2.67246	3.33715	4.57293	2.90912	4.34972	1.97007	3.00086	2.54373	7.48095	4.39571	iLISI
2.63083	4.55481	4.12611	3.1689	2.58779	1.97198	4.49906	3.98754	2.30514	3.22759	iLISI
2.91857	4.30659	3.76496	3.68769	3.36927	1.673	5.83485	4.09696	4.77684	2.77607	iLISI
5.03765	3.84396	5.05005	3.1601	4.52073	4.06049	4.54799	1.61145	2.49896	4.60691	iLISI
2.80026	4.5814	5.82719	5.6152	2.52094	2.67013	6.20792	1.63708	4.08692	2.70688	iLISI
5.05009	3.70868	4.33405	5.02835	2.58492	1.99993	4.93353	1.35126	2.14621	4.46493	iLISI
3.72224	4.06889	3.74177	3.6043	3.72373	1.65261	5.61137	1.26107	3.1248	3.91578	iLISI
4.02061	3.65788	3.22189	6.03491	3.02284	2.10016	4.20213	1.06906	3.92912	1.98906	iLISI
4.90288	5.66268	3.61172	3.18737	3.16364	1.99812	4.37288	1.08921	2.97343	2.75216	iLISI
3.44624	4.27059	3.39854	3.42072	2.56574	1.55877	3.31786	2.70153	3.11388	4.37829	iLISI
2.70823	3.4867	3.94281	4.33112	2.22133	3.08948	4.1394	1.92196	3.59132	4.6482	iLISI
2.84557	4.72355	3.46545	3.03684	1.88712	3.0646	6.42269	2.70323	2.607	5.11419	iLISI
3.66615	3.68848	2.61327	5.47846	2.60876	3.22629	5.02237	1.24606	2.66305	3.83676	iLISI
3.545	4.35423	5.38786	3.19078	2.4147	1.95441	3.43034	1.09638	4.97871	4.07072	iLISI
3.56996	7.31391	4.35531	3.21091	3.07122	1.89415	6.32728	1.11378	3.26729	4.49051	iLISI
3.66624	3.95384	3.86601	5.42387	3.01312	2.068	4.91428	1.17364	3.95208	4.01937	iLISI
2.61374	6.37155	2.92782	3.01712	2.81775	1.84729	4.58733	2.95447	4.0739	5.26964	iLISI
3.09897	4.39913	4.05937	4.24565	2.40193	2.32511	3.42771	5.0746	2.64166	4.38951	iLISI
1.50958	3.14022	2.56989	4.14354	2.89041	1.95199	5.95454	3.16736	5.05725	2.74577	iLISI
2.12187	5.19014	4.48577	3.09895	2.69788	2.24468	5.54963	4.00679	5.37022	5.49431	iLISI
3.56907	6.08909	3.30772	3.16629	2.72982	3.01384	7.11905	1.90605	5.65608	5.49925	iLISI
3.73329	2.80197	4.36443	3.04111	2.89206	1.80371	5.55989	4.09559	3.1757	4.97239	iLISI
4.94349	3.65318	5.67297	3.07507	3.31225	1.65575	4.46444	5.77995	5.73592	5.10379	iLISI
3.74185	3.40313	3.59013	3.79257	2.53746	2.69282	4.6421	1.36199	2.96165	4.65265	iLISI
1.84085	4.5619	4.88286	6.17233	3.03711	1.64768	4.19284	4.97837	3.90391	4.0248	iLISI
4.82335	3.66931	2.89343	3.37598	2.86497	2.0222	4.14277	3.05818	4.13987	5.89158	iLISI
2.05136	4.27761	1.54989	5.82549	2.74228	2.08663	4.87797	1.12938	4.39062	6.03872	iLISI
3.51861	3.25438	4.51772	3.48882	2.42519	3.76433	3.429	1.88204	4.86372	5.44909	iLISI
3.68028	5.5312	3.14102	3.78304	2.32433	4.14021	4.56713	2.17467	3.85615	3.60123	iLISI
3.31704	4.76969	3.50256	3.36843	2.38793	1.9816	4.95806	1.40131	4.40289	5.36443	iLISI
5.48449	2.99777	4.52185	3.25624	2.43929	2.43123	5.60268	1.44874	5.22724	4.35594	iLISI
3.11978	3.26192	4.48116	5.02879	1.79513	1.9891	3.67975	1.90819	3.66669	4.75744	iLISI
3.26203	4.43007	3.50153	3.54051	1.94776	1.9989	4.93842	3.86358	3.70117	5.88385	iLISI
5.2418	3.04873	3.38924	3.02504	2.31702	1.92031	3.4745	3.36727	5.92805	3.73601	iLISI
2.08766	4.67017	4.40546	6.65337	2.00242	1.77279	5.31292	2.77643	3.8235	3.15033	iLISI
3.95453	4.13704	4.2357	3.65269	2.76992	1.99331	3.88292	3.42595	5.02229	5.74199	iLISI
1.39086	3.47141	2.26685	5.65704	2.76021	3.00413	4.90491	1.49747	5.22589	3.09579	iLISI
2.92575	3.68673	4.35149	5.02827	2.4676	2.5298	5.7505	2.30388	5.68642	4.8848	iLISI
2.73818	4.30375	3.55043	2.93372	3.03204	2.89635	5.26814	4.88209	5.58221	5.10716	iLISI
1.15623	4.08445	4.4216	4.39097	2.20013	2.06631	3.4882	1.45475	3.51749	2.91167	iLISI
2.73898	4.9757	3.91354	3.65368	2.23432	1.8042	6.19662	3.32086	4.69612	3.47929	iLISI
2.4681	3.28249	2.90133	5.02833	2.79539	3.59015	4.51941	1.22937	4.69164	3.07326	iLISI
3.839	3.35937	3.96467	5.91807	2.28939	1.73768	6.41261	4.59461	4.24641	4.86254	iLISI
2.32618	6.34386	3.72062	3.66349	2.52508	2.03711	4.22901	1.17863	4.47164	5.1606	iLISI
3.83579	3.36368	3.02848	5.02834	2.79863	2.00994	5.99221	1.26774	4.0643	2.96682	iLISI
1.26855	4.72142	3.61238	3.12194	2.72931	2.08396	4.39734	1.26911	4.52947	6.01917	iLISI
3.75876	3.71645	4.21107	3.65537	3.20003	1.81324	5.54192	1.85967	3.30994	4.32987	iLISI
1.58331	5.32283	4.29401	3.153	2.37486	1.99328	5.87955	1.1471	5.04288	3.71241	iLISI
4.47505	3.30728	4.0902	2.91908	2.32525	2.01401	3.06142	1.47126	2.82626	4.14213	iLISI
1.44278	4.64507	4.39107	5.26586	2.8065	1.98218	2.74436	4.3816	3.43198	3.82209	iLISI
1.77056	5.62752	3.67153	4.21352	2.28446	1.75322	5.37017	1.15639	3.1521	4.71825	iLISI
3.4851	5.85228	3.65458	4.17201	2.98733	2.63486	5.00476	4.69967	4.21288	4.60496	iLISI
2.63729	4.6935	4.38567	3.27045	3.0021	2.00714	5.38869	4.06568	3.37863	4.4523	iLISI
2.80266	4.37327	4.81543	5.02833	2.50174	2.97587	2.48938	5.04722	4.87193	5.2512	iLISI
1.53456	3.30161	4.19946	3.35505	2.60689	2.67522	6.11241	3.87504	4.26331	4.64379	iLISI
1.70089	3.58804	3.01157	5.02821	2.92776	2.02356	3.38253	1.21732	4.70055	5.03999	iLISI
4.89486	4.29896	4.61993	3.63265	3.06085	1.38296	5.95504	1.15833	3.43273	3.63289	iLISI
3.56684	3.87366	3.06768	3.45563	2.64734	2.97551	5.14535	3.50594	5.73419	4.70375	iLISI
2.16411	1.9757	4.26246	4.29251	2.87722	2.00047	3.21673	4.23731	3.93941	3.40267	iLISI
4.45221	3.89931	4.0738	3.30013	2.89998	1.51076	2.85065	1.30223	3.94582	4.6964	iLISI
1.7884	3.92395	3.72168	4.29099	2.67765	2.80728	3.44615	1.05774	3.30369	4.02639	iLISI
1.64196	2.91898	3.03522	3.31826	4.94233	2.06271	5.06564	1.39633	4.49507	4.5439	iLISI
4.36369	4.67163	4.24826	3.29528	4.93902	3.88033	5.56785	2.72377	4.61372	4.45406	iLISI
1.36108	4.87541	3.07635	3.1216	4.0478	1.70078	5.06178	1.56766	5.52767	4.76288	iLISI
2.13208	6.35803	4.22986	3.82019	2.95138	3.19242	3.64939	4.31655	4.54401	3.2729	iLISI
5.18522	1.2977	2.92732	4.20884	3.12128	2.1397	5.84028	1.26025	4.99963	6.16398	iLISI
3.87902	1.82412	2.55662	5.0283	2.76793	1.97221	4.44298	3.0727	4.5127	5.45689	iLISI
1.8073	1.40421	2.64802	3.83339	2.67234	1.73748	4.81702	3.89709	4.97984	3.79421	iLISI
1.4313	2.15575	3.83069	3.63586	6.4012	1.82627	5.48014	1.02068	4.43838	4.66425	iLISI
1.41565	4.78515	4.16857	3.52123	2.41255	1.91905	5.32601	4.67564	4.34783	4.56302	iLISI
4.41218	2.57098	4.20394	5.02908	3.35479	1.88708	4.87877	1.3705	4.34847	4.74835	iLISI
4.11043	4.67237	4.00831	3.6841	2.47347	1.56673	5.08048	1.56583	3.65275	4.01143	iLISI
5.94227	2.74613	3.74688	4.36859	2.07648	2.60079	5.16947	3.03005	4.13984	5.13097	iLISI
4.54817	4.01617	2.16423	6.9705	3.79305	1.8176	5.31927	1.91321	3.52239	4.96017	iLISI
1.31555	1.88626	4.16599	3.32042	2.3321	3.60977	3.24471	1.28995	4.43532	5.50693	iLISI
1.16813	3.3424	4.24279	4.57612	2.50396	1.65955	6.40418	1.18674	6.02304	4.22668	iLISI
1.19285	5.84409	3.51626	1.64476	2.48817	2.65083	5.32568	2.8136	3.39809	4.37957	iLISI
2.02028	1.34431	5.72941	3.00861	2.69067	3.72005	6.3499	1.22561	3.3032	3.39985	iLISI
1.3266	4.45734	4.20934	2.94717	2.36773	1.73549	4.07065	1.9585	3.06617	3.81544	iLISI
2.10038	3.66744	4.91078	4.56033	3.44912	1.98881	3.38786	3.07119	2.86944	3.30799	iLISI
2.00795	1.20243	5.05517	3.85488	2.4732	1.99151	6.57062	1.22321	4.93665	4.94612	iLISI
4.47877	5.17632	3.69092	4.37949	3.26568	3.0231	5.57258	1.59307	2.6357	4.53304	iLISI
3.75271	2.0654	4.84888	1.04596	3.38094	2.16059	4.81925	1.16635	3.37356	3.31721	iLISI
3.39582	4.4334	3.6995	5.71462	3.57048	2.46079	3.59056	1.26706	4.83924	3.04984	iLISI
1.53233	2.61316	3.14594	3.6921	3.17374	1.82023	6.01242	1.86741	3.23247	5.46848	iLISI
2.2587	3.48364	4.09988	3.76877	1.88795	5.23794	3.63625	1.13235	2.97363	4.88994	iLISI
2.88245	4.47298	2.5383	3.2454	3.74644	3.60927	4.81477	3.89023	5.33762	5.31236	iLISI
2.77384	3.59985	4.55874	3.06847	2.02336	3.16886	4.32536	4.52018	1.58633	4.2218	iLISI
2.20692	2.38949	2.98203	2.93137	2.58323	1.89	6.04944	1.84829	2.68738	5.60829	iLISI
2.66957	3.93033	3.18556	2.95548	4.08603	1.96887	4.97719	1.23986	2.72669	3.65904	iLISI
2.99344	3.3286	5.19064	3.38411	3.2187	4.11327	6.31917	4.22782	5.40724	2.92775	iLISI
2.39212	1.82884	4.26278	3.28982	3.25609	2.67367	7.20231	2.89426	3.13699	4.29229	iLISI
4.38128	1.51435	3.85323	2.89349	2.17898	2.65089	4.49136	1.18525	2.2022	5.09524	iLISI
2.79221	6.01672	2.93129	3.66291	1.75722	2.6273	5.32954	1.58804	4.60072	3.93006	iLISI
3.99913	2.00346	3.09731	3.46601	1.76615	2.45351	4.86162	1.23038	3.92628	5.48633	iLISI
2.15477	3.65358	4.9281	3.529	1.79324	1.6476	3.77488	1.74354	2.81907	4.00628	iLISI
3.51931	1.52204	3.83702	3.07372	2.35045	3.24577	5.72023	1.17311	2.57696	3.58484	iLISI
3.89415	3.2424	4.4712	3.59577	2.25665	3.41323	4.50514	1.07174	5.10851	7.04905	iLISI
2.31579	2.23481	5.03499	3.65102	3.75146	1.50633	4.02473	2.80984	4.16616	3.85863	iLISI
2.52964	6.16209	3.22346	3.5212	2.73475	2.75563	4.79876	2.90306	5.33553	2.5918	iLISI
1.53327	3.29855	5.36466	5.02781	4.22055	1.95416	2.50929	1.19495	2.1182	4.43417	iLISI
1.40497	5.20061	3.61989	3.94307	3.00435	2.69817	6.20529	1.1567	5.46197	3.53798	iLISI
3.26011	3.29033	3.2581	4.04113	1.65766	2.97444	3.4851	1.05245	4.2271	5.15539	iLISI
1.49722	2.92348	2.60426	3.05714	1.48721	4.16139	3.17249	4.12239	4.31058	4.36843	iLISI
1.25937	4.07191	3.24304	2.88468	1.63525	3.36296	4.80886	5.02906	6.09831	3.99522	iLISI
3.18597	2.13894	4.57324	3.31365	1.74955	2.99572	3.67931	1.24903	4.92316	5.60161	iLISI
2.48863	2.62715	3.55823	5.02787	2.58502	1.78009	4.50932	3.27938	4.0072	3.65965	iLISI
2.61252	4.76505	3.32603	3.0008	2.89245	2.28909	6.08542	2.22227	2.84422	5.13858	iLISI
2.07687	5.1623	4.50464	4.53171	1.67757	4.1101	3.64378	2.69369	2.45682	3.85459	iLISI
3.8318	3.97273	3.70359	3.69215	2.54645	2.74799	4.91755	3.85036	3.42676	7.19045	iLISI
4.45031	3.58357	4.5063	2.947	3.83457	4.18373	4.55393	1.26635	2.0433	3.01782	iLISI
3.27075	4.80944	5.55945	3.69216	2.68504	2.66843	4.11387	2.6316	3.11049	5.44545	iLISI
1.94404	3.31831	5.0834	3.40266	3.24421	6.05162	4.43311	1.17707	1.65403	3.64264	iLISI
2.71341	3.06846	5.31238	5.03825	3.12054	6.82452	2.93223	1.82039	2.63859	2.70081	iLISI
3.52978	2.4551	3.76275	2.96815	2.40907	3.1554	4.36431	1.78874	5.49986	5.38552	iLISI
3.90083	4.28058	3.1707	5.29583	3.12953	3.91233	4.46977	1.12521	5.10088	5.44177	iLISI
2.32403	4.51056	4.36476	2.93622	2.85538	4.64231	5.68501	1.41903	3.02741	3.02421	iLISI
2.43883	5.67107	5.97764	1.00099	1.50892	7.32911	5.27083	4.80103	4.50206	4.81176	iLISI
2.17978	3.6234	3.75605	3.69216	3.18451	4.12414	3.3217	1.4016	2.65663	6.52447	iLISI
3.77492	2.27722	4.43869	4.10187	3.93393	2.4048	4.99478	1.21714	4.79464	3.61731	iLISI
3.21701	3.29194	3.51758	5.91985	2.37874	3.87626	6.06394	2.12309	4.41726	3.99696	iLISI
2.47293	4.69066	3.47618	3.65538	2.98412	5.16584	3.47147	4.62163	4.54364	4.18894	iLISI
3.45801	3.78148	4.803	3.04846	2.85761	4.42553	4.39001	1.08363	3.48178	5.43259	iLISI
1.52963	5.31851	3.30351	4.57614	1.70567	2.94824	5.43702	1.51748	3.13422	5.11632	iLISI
2.04754	2.57762	5.47568	3.07347	2.2225	6.95384	4.06487	1.78682	3.79114	4.88148	iLISI
3.07406	5.23022	4.74436	3.07047	2.31828	5.56428	5.8981	1.72575	3.82749	2.55551	iLISI
1.58909	1.27182	4.22484	4.13765	1.94422	4.39903	3.62848	1.48332	4.01167	4.55512	iLISI
2.4292	3.37361	3.89122	3.84285	2.84177	6.03177	3.78148	2.49415	3.71665	4.3866	iLISI
1.7609	2.83482	4.62892	4.35493	2.93728	4.4712	4.39798	1.36302	3.18556	4.79715	iLISI
2.46021	3.19992	4.43542	3.5212	2.53561	3.45933	3.52516	3.32343	3.49537	4.98023	iLISI
2.29288	3.38459	3.57224	3.39117	1.95096	3.57083	5.35157	3.44212	4.75543	4.18113	iLISI
1.77161	1.87813	4.45085	3.58524	3.14345	3.2224	5.87134	1.22936	3.31202	3.72365	iLISI
1.56351	4.54747	4.91942	5.54653	2.09263	3.42939	4.09197	1.24842	4.50137	4.31136	iLISI
2.10053	4.81937	4.38324	2.95479	1.45815	2.511	5.18187	1.10662	3.03767	5.86131	iLISI
2.30912	4.80008	2.89843	4.17136	2.18963	5.42571	4.6262	1.15382	3.78797	4.09185	iLISI
2.29609	3.1681	3.57148	4.96924	2.88721	5.20342	5.17878	1.40208	5.09165	6.31626	iLISI
1.5318	4.76387	2.42446	2.97104	1.64468	2.00072	4.28173	1.22632	4.49299	4.12644	iLISI
2.47279	4.63034	5.39946	4.18969	1.66678	1.58762	4.35934	1.0801	6.0835	5.14918	iLISI
2.847	2.07293	4.68835	6.03484	1.48374	3.48593	4.47567	4.60083	3.90059	4.3373	iLISI
2.32542	3.69648	3.10527	3.60694	3.81271	2.20933	4.51041	1.08574	3.57604	3.6997	iLISI
2.43826	3.26522	3.24605	3.68927	2.92417	2.00589	3.77501	1.26377	3.93772	3.39809	iLISI
1.96775	3.06815	5.59805	2.98766	1.32011	1.87433	4.91605	1.44716	2.93862	5.07382	iLISI
1.40745	4.03469	4.72983	3.18801	2.05312	3.04625	4.22761	1.12975	4.51172	4.57667	iLISI
1.89527	5.58268	5.54025	5.64291	1.83411	1.97414	4.18913	3.48241	4.47961	5.32226	iLISI
2.08553	2.56273	3.18994	3.05129	3.20047	1.97955	5.01704	1.12981	3.02202	4.43087	iLISI
2.40883	4.01554	4.71236	3.48872	2.32413	2.07193	3.86376	1.27296	3.65106	5.41386	iLISI
2.54624	3.73062	4.53449	3.48881	2.41169	2.12766	3.06119	2.04537	5.11433	5.08049	iLISI
1.79611	4.03962	4.3312	3.20202	2.24521	2.67268	5.35989	1.40502	4.12158	5.42728	iLISI
3.79492	4.7118	3.85637	3.48881	2.3937	1.65552	6.97994	1.49792	5.00031	3.98911	iLISI
1.63163	3.67116	4.49292	3.16673	2.93042	1.8852	6.88602	1.04905	4.21069	3.60582	iLISI
5.30412	4.80311	5.05936	4.89651	3.73946	1.86417	5.22429	1.49313	4.3041	3.20467	iLISI
2.84537	2.33221	3.07767	3.13807	2.75697	1.92415	3.0143	4.09331	3.92405	4.50517	iLISI
2.81322	4.34946	2.59197	2.97593	3.89636	3.33271	6.09883	1.15226	4.45052	4.02488	iLISI
2.09884	1.94516	3.04317	4.16509	2.92774	1.96582	4.82974	1.22896	4.04118	5.50235	iLISI
3.09056	3.49192	3.59035	3.30854	2.4929	2.01112	5.85721	1.37217	4.56154	3.32287	iLISI
1.68029	3.43272	4.16585	6.72484	3.92443	4.07308	4.77128	1.21483	4.75463	3.00978	iLISI
1.85034	2.52181	4.03124	3.72106	1.89269	1.8633	4.2116	4.33688	4.79896	4.55885	iLISI
2.47227	5.08771	5.53726	3.16357	2.6611	1.96473	3.9006	1.12393	3.40557	4.33891	iLISI
2.53635	2.72045	5.47543	4.30979	2.66018	1.68075	4.41514	3.77789	4.43823	3.71469	iLISI
1.63907	3.08679	7.06286	3.84957	2.00058	2.00801	4.44312	6.41323	4.72651	3.88533	iLISI
3.04724	4.94581	6.36881	5.02853	2.71387	1.85787	4.35011	2.07612	4.8251	4.53856	iLISI
1.64378	3.07255	5.40456	3.6959	2.78346	2.49356	5.03923	5.27157	4.16907	3.6081	iLISI
1.95709	3.08015	5.83064	3.29282	2.42449	2.02535	3.17121	3.68753	3.28016	3.13248	iLISI
2.74296	3.03004	6.25249	3.52121	2.19042	2.60792	3.85062	4.57551	4.84583	4.4116	iLISI
1.68738	2.09237	5.55549	5.18059	1.8293	2.83069	5.11697	5.33073	4.73809	3.18508	iLISI
2.40532	5.17843	5.36111	2.85469	2.81924	1.72356	2.99301	5.09037	4.76104	3.59499	iLISI
1.66497	3.5939	5.15141	3.0252	1.91724	2.00516	2.87185	5.53654	3.52931	4.55271	iLISI
1.60193	3.44726	2.93975	3.82087	1.79768	1.80468	5.80058	3.60133	3.69098	4.13793	iLISI
2.22475	3.22953	4.08329	3.23546	1.65999	3.13428	4.89421	3.98509	4.6028	3.6767	iLISI
2.02501	1.73554	6.51672	4.17137	3.93791	3.90838	3.86283	4.48805	5.11851	3.80801	iLISI
5.23104	3.28067	3.52335	2.93162	2.67422	3.1667	4.09132	6.09634	5.06413	3.2428	iLISI
3.37711	4.13479	3.22834	2.9913	2.57957	1.92327	3.17864	4.53599	4.25374	5.82294	iLISI
4.42673	1.83455	3.43116	3.67845	2.82307	2.41026	4.61819	3.611	2.55655	5.32487	iLISI
4.79664	2.69113	3.4312	5.99079	2.40243	6.84185	5.39855	6.4179	3.93223	5.46949	iLISI
4.8731	5.08305	4.50264	6.18582	2.76335	5.1121	5.78514	4.86347	3.51679	4.69571	iLISI
3.7438	1.94937	4.14495	4.96819	1.8322	2.24478	2.77637	4.30979	3.38095	2.74127	iLISI
3.52889	3.91926	4.41172	3.39475	1.99996	5.46223	4.64842	4.65279	3.74293	4.65689	iLISI
3.79429	3.89789	3.36648	3.59022	2.42034	2.00349	5.35536	4.93516	4.35977	3.33793	iLISI
2.3653	4.58038	2.70629	3.00064	1.6747	2.81676	4.40979	4.95236	3.1829	4.44112	iLISI
4.32606	2.87929	3.12063	3.52123	1.55894	1.41634	4.7312	4.74733	3.5395	4.49237	iLISI
5.38231	1.73898	2.53	3.76399	4.52655	2.16734	7.19562	3.31673	3.72571	5.13356	iLISI
4.01981	1.73226	2.17158	4.0873	3.46897	2.84144	4.30513	2.75551	3.54508	4.16307	iLISI
3.7771	2.93303	3.41248	3.78304	1.62048	3.91277	4.3774	4.32356	4.96469	5.79632	iLISI
4.56953	2.47279	4.42881	3.24158	3.82358	1.80924	3.56234	3.41269	3.63523	5.0907	iLISI
3.88856	2.44031	3.43017	5.02834	1.8044	2.93775	3.35592	4.50286	5.83062	3.75617	iLISI
4.20531	2.67355	4.36925	2.89642	3.9783	2.17891	4.79257	5.67474	3.98813	5.92348	iLISI
4.6586	1.9896	4.14156	3.72395	1.72598	1.65973	5.77333	3.94217	3.8759	4.05764	iLISI
5.02572	1.65963	4.83935	6.1881	3.28797	3.98738	2.99863	3.24375	4.38962	3.07393	iLISI
4.57978	2.05904	3.76574	3.31284	2.94515	1.951	6.23854	6.25347	3.73409	3.95027	iLISI
4.88101	3.15871	3.62861	3.98809	3.125	2.0125	5.30443	4.956	3.65354	2.95198	iLISI
5.44041	2.9327	3.34845	3.57817	2.79509	2.94495	3.92789	3.51342	5.05603	3.30419	iLISI
4.85718	2.59945	3.97091	5.45189	2.94007	3.65864	5.17756	5.52085	3.95285	4.25126	iLISI
4.94502	3.71905	3.98538	3.52122	2.02704	2.01887	3.94848	5.72463	3.34161	4.68956	iLISI
3.61501	3.09014	4.25176	4.14479	2.53398	2.02564	4.96745	4.66075	4.35284	5.56728	iLISI
3.36686	2.21143	3.07941	4.71884	2.88059	2.65211	3.50262	4.01867	3.17445	5.78524	iLISI
3.49248	2.28276	4.10426	3.49518	2.40327	2.04995	4.63579	3.8356	3.15025	4.19013	iLISI
4.35295	4.19946	3.54037	3.69518	3.13691	1.43136	4.09402	5.80187	4.20004	3.6276	iLISI
3.30516	2.56001	4.68355	3.57934	2.19177	2.28669	4.69677	5.58817	3.65204	4.02555	iLISI
3.71471	2.78833	4.05301	3.54051	1.44371	1.67742	5.69281	3.82019	3.44658	5.74462	iLISI
5.04029	2.54046	5.08905	4.36704	1.48392	1.70369	4.30933	4.70925	4.31837	4.65771	iLISI
3.03207	4.74404	3.29718	5.02853	2.812	3.85961	2.49785	5.29956	3.06525	4.26976	iLISI
3.96427	4.09321	4.86463	3.65318	1.26382	2.67422	3.68455	3.80933	4.35344	5.09826	iLISI
4.05804	3.7491	4.36759	4.20264	2.04148	1.65098	4.9381	5.07644	2.68376	2.83442	iLISI
3.56845	3.08771	4.20631	3.52122	2.8841	1.5754	5.79198	5.46537	4.80809	4.82069	iLISI
4.57448	4.17244	4.60396	5.02908	1.71384	1.90534	5.58467	5.25349	4.00764	4.31818	iLISI
4.23969	4.41809	4.03018	3.80077	2.2289	1.48335	5.666	4.57586	6.32537	3.72264	iLISI
3.8391	6.69048	4.01287	3.56377	3.05189	1.93598	5.731	4.82734	4.04368	3.13606	iLISI
3.11279	4.24014	4.96892	3.52122	2.24763	1.82421	5.66673	4.28469	5.22646	3.06115	iLISI
3.3635	2.57521	4.79897	3.66194	2.14378	1.65043	5.18502	4.20588	3.52577	2.81893	iLISI
5.34825	3.68593	6.07987	4.41114	2.49279	1.9494	5.64097	6.1914	4.7781	3.99763	iLISI
3.9187	6.10629	4.28	5.02833	3.45256	1.66666	3.69731	4.01624	3.36404	4.33116	iLISI
3.99096	5.29364	5.29619	3.41298	2.57029	1.9683	6.61653	4.9529	4.39132	5.75487	iLISI
2.97815	3.43577	4.53384	5.31086	1.72665	1.74852	3.90927	4.47396	3.66962	4.47803	iLISI
5.00928	4.6942	5.91378	3.56649	1.96219	1.96101	5.30789	3.30536	4.96935	3.69453	iLISI
2.02859	4.35464	4.25816	5.02853	2.73491	1.91627	6.56814	3.91688	4.65125	5.6702	iLISI
2.57905	5.14117	4.62565	5.02898	2.38352	1.96136	5.7278	4.62338	3.67286	3.14396	iLISI
4.00651	5.23826	5.12289	4.65015	1.63257	1.69707	4.83066	5.38656	4.77568	4.77466	iLISI
3.00248	4.55899	4.45811	5.02769	3.83383	2.04121	4.30207	5.08232	5.75899	5.23535	iLISI
3.17213	4.69069	6.49945	3.66114	3.21888	1.78834	4.65975	5.52293	4.5955	5.62324	iLISI
4.5846	3.72719	4.499	3.50528	3.98132	1.73196	5.13074	4.17903	3.09137	6.961	iLISI
4.16225	3.3643	4.28868	3.5405	2.28219	2.60041	3.74562	4.62406	4.40705	3.35616	iLISI
5.35523	3.29789	4.18535	3.44865	3.86942	1.98537	6.86659	5.3471	4.65295	3.39787	iLISI
4.08072	3.4933	3.26025	3.5714	1.6148	5.35501	6.0583	5.07707	4.89292	5.7625	iLISI
5.84368	1.8128	5.05342	3.30349	2.18627	4.0185	6.1711	6.09149	4.79598	5.44062	iLISI
2.84863	4.7898	5.25089	3.52122	4.29133	3.36325	4.90938	3.53157	3.96055	5.41916	iLISI
4.62171	2.50205	4.83164	3.01638	4.56568	1.99398	4.44496	1.91288	3.93408	6.14431	iLISI
4.76593	2.61534	5.27874	3.7359	2.35586	2.01221	5.81464	6.25175	3.6562	2.93509	iLISI
3.13768	3.07611	5.43861	4.15415	4.26999	1.85861	6.26874	1.49592	4.34645	4.82908	iLISI
3.44402	4.89106	4.4374	4.21177	4.27909	2.13619	3.9057	3.89808	3.69541	4.44029	iLISI
4.46095	5.52386	5.63348	3.727	1.42966	5.30388	5.6909	2.12178	4.16103	5.82077	iLISI
3.8241	3.61584	4.01649	3.29596	1.61763	2.84562	5.50784	1.87107	4.8946	3.95127	iLISI
3.22421	2.90475	4.90862	3.67621	1.49306	1.70767	5.05185	4.78798	4.11246	5.65303	iLISI
3.24444	5.82509	4.9773	3.22801	2.58653	1.7603	4.75386	2.01245	4.82918	4.73565	iLISI
2.29398	3.2059	4.71052	3.65193	1.84831	1.6743	5.25252	3.92442	3.79778	5.09847	iLISI
4.09038	3.36826	6.189	2.89514	1.67568	2.91748	3.58133	4.60058	4.48242	5.31573	iLISI
3.59405	5.29947	3.34204	3.2917	2.90831	1.87026	4.07565	4.55846	4.25171	6.07939	iLISI
2.43654	2.32017	3.22246	3.48875	1.53043	1.48864	5.01149	4.65084	4.64441	5.29689	iLISI
5.38532	2.89046	4.48064	3.09468	1.27073	4.13047	3.51193	4.95578	3.57939	4.70299	iLISI
2.15552	3.84834	5.59339	4.14078	2.50328	1.87679	4.18252	3.61983	5.62605	3.52537	iLISI
4.41738	4.12342	5.06518	3.24709	1.96478	3.11539	5.3263	3.37406	3.89468	4.6843	iLISI
3.23842	3.72397	3.77304	3.52119	1.98892	2.0923	4.18196	3.53736	2.22504	3.56664	iLISI
1.88466	2.54577	3.5917	3.66196	1.62775	2.10607	6.64467	2.29912	4.52772	5.35089	iLISI
3.5536	4.367	3.76231	3.16105	3.04977	1.95512	4.43353	4.28707	4.14726	4.50979	iLISI
2.86258	3.09434	5.31955	3.66202	2.54137	6.63239	4.55976	5.43784	4.69173	5.09496	iLISI
4.35469	4.51531	3.81016	1.84964	1.77571	1.80321	4.15556	4.81765	4.22968	4.49503	iLISI
2.86859	4.93496	3.98884	2.95058	1.55249	5.95072	5.02641	3.78531	4.09086	5.33538	iLISI
2.51359	3.39785	5.92037	3.4889	1.77816	1.77564	5.50341	3.62954	3.80343	4.62712	iLISI
5.38268	4.19617	6.10496	3.69126	2.34646	6.83877	3.72469	4.71105	3.94169	5.25477	iLISI
3.79692	4.50678	5.58093	3.53554	4.09612	1.84116	5.48978	5.283	4.50957	2.49954	iLISI
2.86794	5.75614	4.9515	3.85555	1.75644	5.87137	4.4672	3.29907	4.19419	4.19004	iLISI
1.99887	3.12926	4.50754	5.02769	1.74124	2.50291	5.76909	6.39533	4.61468	5.56879	iLISI
2.68725	4.35909	2.97042	3.86862	2.7985	5.9361	5.62212	4.31521	5.0821	5.70169	iLISI
5.15326	5.38594	3.77008	3.48872	1.50614	2.6292	6.73918	4.5422	3.53475	4.4033	iLISI
3.38057	5.98484	4.20203	2.69332	2.27696	4.02075	5.6996	4.9617	4.49439	4.89621	iLISI
4.69403	4.57566	4.41767	3.85552	2.35829	4.9588	4.80597	5.07614	3.74961	3.77343	iLISI
1.8468	5.65045	4.8122	3.63982	4.00582	6.63749	4.51211	2.6768	5.73371	5.40024	iLISI
5.99348	4.96735	5.17568	3.69206	2.24334	6.61598	4.98746	4.57024	5.67309	3.71585	iLISI
1.97639	2.66083	4.91143	4.20105	2.68568	2.70373	5.11837	4.40852	5.22623	4.01419	iLISI
3.93449	3.20207	5.31362	3.9722	1.62027	2.2399	5.56056	3.85434	3.85965	4.2787	iLISI
5.49743	5.47179	4.83668	4.10194	2.19679	3.24119	6.37659	4.498	4.61885	4.98861	iLISI
1.93345	4.45265	4.48321	4.1408	1.4312	2.29818	5.26364	4.42316	4.84729	6.33896	iLISI
1.65203	4.44188	5.18497	3.22286	2.70698	5.56152	6.31771	5.43011	4.05105	4.73439	iLISI
5.40586	2.91523	4.36144	3.75107	3.48034	1.90066	3.76266	4.74696	4.95649	3.3517	iLISI
2.00784	3.84328	6.2388	4.19679	1.31513	2.04532	4.57784	4.48614	5.16876	5.22297	iLISI
5.22639	3.54125	5.29419	3.69831	2.51659	1.98113	4.7806	3.19827	5.81262	3.49823	iLISI
4.13813	3.21263	2.16433	4.14083	3.07795	4.19985	3.54356	2.70243	5.25101	4.73831	iLISI
5.44999	4.71434	3.88782	3.75106	1.96356	6.07338	3.62185	4.44739	2.21042	4.59558	iLISI
2.86886	3.6161	4.56259	3.37238	1.56842	5.29467	6.07947	4.99114	5.4626	5.99858	iLISI
2.14147	2.6848	5.17306	2.33665	1.43699	5.52575	4.8223	5.85136	3.42219	5.68881	iLISI
4.77572	2.14739	4.68476	3.49538	1.26894	3.50364	4.97907	2.75814	4.59063	4.75956	iLISI
2.49065	2.52745	5.11934	3.52122	1.77466	2.37838	3.63658	5.16881	4.13517	2.84287	iLISI
3.0474	3.41373	2.42808	4.22338	2.22257	3.56784	6.37206	5.86302	5.66349	3.64989	iLISI
6.31537	5.6758	5.45937	3.65947	2.27373	3.80368	5.50958	4.80575	4.4177	5.29973	iLISI
3.0298	4.38428	3.53769	5.41346	2.22479	2.07214	4.14646	4.79569	3.79839	4.89334	iLISI
3.49143	5.50853	3.62565	4.34044	1.52793	4.19992	7.17121	3.52167	5.53291	4.8632	iLISI
3.74598	4.84292	5.04994	3.47589	2.51599	3.44318	4.8168	4.74997	4.03414	4.72222	iLISI
3.80919	6.52476	4.57885	4.15141	2.28761	3.62173	4.35552	3.72792	3.83556	3.53332	iLISI
4.32744	5.63772	5.69087	7.36572	3.26768	2.53252	7.10247	4.98803	3.46925	3.30519	iLISI
3.26709	4.19242	5.53447	3.89501	2.55493	2.01875	5.55506	4.61307	5.5144	4.37888	iLISI
5.02201	3.53719	3.78253	4.89384	1.75156	5.27756	5.80913	5.01043	5.74754	4.76844	iLISI
5.08725	6.26087	5.40048	3.61763	2.18237	2.79906	4.86329	4.10197	3.08476	3.3866	iLISI
3.31626	2.31084	4.01322	4.94843	2.47628	3.05015	3.6286	3.76812	4.55733	5.13244	iLISI
3.58654	2.66159	4.702	4.18283	2.32194	2.13827	4.84733	5.3205	3.21255	5.45459	iLISI
2.49696	4.21555	6.56097	3.53501	2.11061	2.15559	3.45686	4.87701	4.54083	4.31389	iLISI
4.17213	5.63282	5.56031	4.68996	1.55541	1.48538	4.99942	4.67231	4.42047	5.24019	iLISI
4.63029	3.398	4.88967	5.30808	1.78324	1.89851	3.78012	4.40568	3.76465	4.93767	iLISI
4.53111	4.11464	5.69886	3.74208	3.00359	1.86292	4.06199	5.02622	4.25787	4.14184	iLISI
5.84399	3.64571	5.17326	5.69072	4.51469	2.31944	6.03238	5.87398	5.28686	5.76455	iLISI
2.6544	3.84926	3.88883	6.94531	1.35145	1.73388	4.32822	3.68568	3.45739	4.52143	iLISI
4.91039	6.11309	5.2617	6.94548	2.21292	1.85134	4.84718	5.51727	4.20394	5.30939	iLISI
5.6863	4.35433	4.76963	7.34787	2.67774	1.99209	5.00266	4.50377	3.17385	2.62366	iLISI
5.02964	5.80754	4.0492	3.58056	2.09297	3.95763	5.06178	2.41685	4.01952	4.0476	iLISI
5.13355	4.64101	5.82692	4.71647	2.73169	4.17701	5.14081	4.1726	6.4212	3.05226	iLISI
3.71508	2.33198	4.38878	3.4646	4.08141	2.4501	5.34938	4.89508	5.33376	4.63554	iLISI
4.74382	4.75656	4.67719	7.35656	2.57768	1.60388	5.30805	4.39811	6.09634	3.41559	iLISI
3.42549	3.16235	3.67514	4.40166	2.18343	2.79376	4.87365	6.16429	4.28956	3.37575	iLISI
5.20536	6.31234	3.18084	4.71651	1.81659	1.72362	3.96162	5.10713	3.91665	4.63258	iLISI
4.20006	4.47515	4.33709	7.37343	1.37968	1.65136	5.49776	4.42328	4.35745	5.89304	iLISI
3.63595	4.011	7.09315	3.60946	3.86826	1.88704	5.59475	4.957	4.53471	4.54175	iLISI
2.4828	3.31022	5.50036	7.32474	3.2768	2.00228	6.23452	5.52261	3.78339	5.28119	iLISI
3.69362	3.0784	4.13151	3.98633	3.66621	1.89187	3.47726	5.41739	5.04555	5.97486	iLISI
3.73934	5.76544	4.57156	2.56229	1.59191	1.67801	5.28402	5.12042	3.4982	3.69329	iLISI
4.78559	3.9324	5.32931	2.68162	1.56181	1.93586	5.90563	3.79738	5.27711	4.73211	iLISI
4.96249	4.67123	4.58466	3.10266	2.34112	1.9164	5.59479	4.7665	5.78732	5.45723	iLISI
5.18657	3.50688	3.26872	2.91788	2.66183	1.57782	4.77548	3.5783	4.4259	3.7695	iLISI
2.34055	4.83894	6.20657	2.69511	1.90643	1.33387	4.2447	5.00727	4.85591	3.51179	iLISI
4.80689	4.06545	4.60175	2.84739	2.5651	1.89303	5.39449	5.00507	3.50477	5.40636	iLISI
6.2323	4.30746	1.71892	3.90387	2.90135	2.2326	4.02091	4.81224	4.75469	5.39328	iLISI
4.28087	3.32428	4.65737	2.90292	1.77452	1.53176	3.83527	5.1148	3.61606	4.90057	iLISI
3.09715	2.14722	4.15268	2.81116	2.03932	1.55397	4.07489	5.4034	4.48489	4.38038	iLISI
4.25862	5.35675	4.18009	3.28379	2.5838	1.99966	4.03445	4.83617	5.02387	3.27717	iLISI
5.31395	4.28987	3.93015	5.37308	1.3505	2.67462	5.65396	4.90881	5.33743	3.14208	iLISI
5.74584	5.99251	5.20045	7.07347	2.59778	1.69203	4.68207	5.66072	4.50275	4.81152	iLISI
4.89233	2.37792	3.71786	7.03756	2.43574	4.78644	5.12202	5.08881	3.803	4.86695	iLISI
4.24656	3.72012	4.42785	4.1897	2.18968	3.04366	5.55602	3.81425	3.83574	5.04137	iLISI
4.3491	6.07321	5.29843	2.91866	1.92899	2.87255	5.13246	2.30933	3.09092	4.90052	iLISI
4.61959	4.82094	5.3859	4.18968	1.88373	1.63023	4.83254	4.31709	5.30404	5.29467	iLISI
4.22353	4.15994	4.74181	2.92049	1.87707	3.06849	5.40894	4.70184	4.58217	6.17558	iLISI
5.18402	4.62909	4.80794	3.02697	2.28013	1.69825	7.57629	5.50902	3.28319	4.39699	iLISI
4.91438	2.5138	4.64226	2.55352	2.36493	5.11352	3.16373	5.00123	4.6889	4.70842	iLISI
5.51109	5.1162	5.11038	2.63937	2.89474	5.062	5.73831	4.64142	4.26444	5.2143	iLISI
4.1155	3.16575	4.78186	2.85433	1.88973	3.2958	5.53089	4.20808	3.65509	4.98435	iLISI
3.17052	4.86097	5.47673	4.18966	2.2367	2.41593	5.48148	6.46004	4.36972	5.06108	iLISI
4.77791	2.13659	3.80202	4.18971	2.26153	3.73577	4.32367	4.64836	3.66309	3.42486	iLISI
4.09014	3.80682	5.29662	3.31848	2.46947	3.09258	5.4395	4.72008	3.78952	4.62053	iLISI
4.70965	2.79727	5.41726	2.92389	3.00566	3.1831	5.55211	3.99578	3.25676	3.7334	iLISI
4.97067	3.66552	4.53066	4.83812	2.0627	3.33823	5.8889	4.8831	4.61641	4.39653	iLISI
4.23397	4.39019	4.2898	2.94678	2.24667	2.33961	6.21044	3.08316	4.69515	2.84445	iLISI
4.8704	6.35766	4.83082	3.90242	1.55656	1.70559	4.80278	5.41842	3.27329	5.21788	iLISI
4.31168	3.47797	5.12115	7.05119	2.94764	5.42438	5.86564	4.43854	5.83295	6.33363	iLISI
4.39003	4.35083	5.88603	3.48182	2.00174	2.109	3.88216	3.43463	5.34942	4.81484	iLISI
3.62182	5.32006	5.92405	4.01639	2.13651	4.34825	3.65234	3.0261	4.52514	5.21212	iLISI
4.2471	4.56225	5.5829	4.0383	1.73772	2.41587	5.6255	2.31585	4.75548	5.28052	iLISI
1.79055	5.20632	5.98995	7.09451	1.91339	4.36494	5.84757	4.87228	6.34999	4.22548	iLISI
2.55583	4.38266	3.83448	3.91426	2.49152	3.24697	6.2063	5.11199	4.34742	4.30745	iLISI
4.90617	4.30828	3.7015	3.53685	1.43039	5.82943	5.83202	3.59074	4.67959	6.27762	iLISI
3.57775	3.40218	3.78793	6.77229	2.17291	4.13808	6.00793	6.13586	3.76962	3.43196	iLISI
4.30312	5.46301	5.07661	3.82305	2.23828	4.22931	4.85038	5.30529	4.34297	5.63983	iLISI
4.2788	6.87592	3.36108	2.94767	2.07346	4.70269	4.58728	2.79944	4.41891	4.69662	iLISI
4.1478	5.52997	3.88863	3.73716	1.33721	3.86589	4.30637	5.72215	4.38308	4.44313	iLISI
4.52273	3.64541	5.05299	2.95102	2.43079	3.06687	3.85841	3.23047	4.13835	4.95923	iLISI
4.30294	4.85504	4.05918	4.15131	2.60257	5.2564	5.16447	5.3352	6.09659	5.44856	iLISI
3.28842	4.30241	3.99807	3.00685	1.71956	2.7473	4.50677	2.51842	5.96809	3.54811	iLISI
3.13485	5.45773	5.36636	7.01015	3.05854	4.62167	5.71494	2.70382	2.69613	6.48387	iLISI
3.55001	3.54177	3.1974	7.09673	1.53765	2.22541	3.60973	4.87879	4.36036	4.99522	iLISI
2.47394	4.88569	4.5696	4.00856	2.40633	4.40462	3.48367	3.55147	4.17176	4.28933	iLISI
1.87529	4.76196	4.8422	2.84425	2.21932	3.70596	5.3695	4.113	3.71815	4.59911	iLISI
3.45369	4.65855	5.50216	4.26612	1.5288	2.3983	4.02446	6.31377	5.19155	5.66975	iLISI
1.68273	5.31897	3.09615	2.69168	2.01664	3.87961	3.61629	3.78342	5.14701	3.77737	iLISI
1.90205	4.31477	3.14023	2.95955	1.69878	3.72975	3.16452	4.23786	3.90388	4.02882	iLISI
3.73597	2.98048	6.51909	2.54622	1.82466	3.96464	4.74338	5.73982	3.88013	4.95149	iLISI
3.62904	4.4006	3.33702	2.76229	3.1305	2.03905	5.00319	5.06964	5.12653	6.71126	iLISI
2.48552	3.44777	4.68596	2.58699	2.41015	4.18244	3.80599	3.72219	4.18351	4.78996	iLISI
2.04265	3.46298	4.60675	3.3305	2.59401	4.21721	4.38705	2.64648	5.42965	4.97605	iLISI
2.29766	4.26638	5.27034	4.1897	2.28119	2.89006	7.51101	3.84314	4.54632	4.19692	iLISI
3.87727	4.71565	4.81047	2.65776	2.09279	2.3266	6.8248	2.96296	4.96102	5.57011	iLISI
5.8256	3.14815	4.87917	2.61957	4.83541	1.50125	4.90574	5.41162	4.23735	5.1447	iLISI
2.04147	4.52219	5.25509	3.76271	1.63325	4.03161	6.01117	1.31147	3.47429	5.02946	iLISI
1.43595	5.42207	4.88073	2.81881	1.79295	4.20616	4.55464	4.61665	5.55612	6.39194	iLISI
3.06178	4.1185	4.6293	3.21928	2.88553	3.44129	7.14406	2.52709	4.89975	5.70095	iLISI
3.25704	3.6212	4.79876	2.99098	2.0938	5.01148	4.1811	1.94606	5.41573	4.28153	iLISI
1.65342	3.53312	3.33797	2.95082	1.86663	2.46102	5.00498	4.18118	4.12872	5.76182	iLISI
1.84342	4.25747	4.65697	2.82585	2.31255	3.47839	4.78224	4.18568	5.37199	6.08764	iLISI
3.0705	5.82423	4.42216	3.30243	4.33875	4.11803	3.82008	3.96038	4.52209	4.49529	iLISI
3.07861	5.67969	3.90474	2.86444	2.86097	3.49359	4.9266	4.03803	4.67884	4.81297	iLISI
1.70539	3.72342	4.14284	3.03432	2.75934	2.73653	7.18521	5.17687	5.37506	3.88428	iLISI
3.03363	3.43603	6.61047	2.99729	1.80352	4.44057	6.01704	4.10107	5.33929	4.55927	iLISI
3.78335	3.58172	5.01814	2.85908	1.9222	2.79152	5.64088	5.59572	4.09564	3.9079	iLISI
3.64492	4.08266	5.42584	2.84518	3.53141	5.24295	3.48956	5.12589	4.71288	4.87236	iLISI
4.32778	5.75533	4.1486	4.43923	3.39375	3.92854	5.65439	3.42309	5.18345	6.14172	iLISI
5.74927	3.69266	3.65792	2.59363	3.22331	2.6267	6.06358	3.49622	5.31259	5.64917	iLISI
3.41288	4.94129	3.64908	2.68395	1.63195	2.27138	4.21945	3.81683	3.11397	5.90107	iLISI
4.71564	4.48237	5.63875	2.63624	2.38204	2.97223	5.85606	4.50379	4.49899	3.91085	iLISI
5.14795	2.85168	4.23068	2.90226	3.42039	2.45328	4.1417	3.53814	3.52573	3.80516	iLISI
5.245	3.36472	5.70034	4.18972	3.07599	3.62813	6.05866	4.16155	4.09249	3.52188	iLISI
2.43119	4.20392	6.06894	3.41048	4.13259	3.22411	5.71323	4.34257	4.51429	3.05803	iLISI
3.61527	3.80631	6.70043	3.56065	4.16466	3.70198	5.02972	6.61562	4.04034	4.77841	iLISI
2.53361	4.55708	4.20915	2.62352	2.84757	2.89353	5.75288	4.81579	4.93886	3.30525	iLISI
1.76459	5.29218	4.68517	3.17781	2.20815	3.5724	5.14913	4.04155	5.22681	6.18619	iLISI
3.29873	5.15394	4.32438	3.93165	2.90718	1.84081	5.58355	3.0144	4.7613	4.48634	iLISI
2.85796	4.60743	4.935	3.19188	1.98672	1.79011	6.32592	3.70326	3.69127	5.53256	iLISI
1.91337	4.54952	4.84041	3.28509	2.17459	4.71488	5.39564	3.79255	4.98043	5.34988	iLISI
5.22257	3.52662	5.46587	6.9551	2.91279	5.49402	4.8903	4.3506	3.12592	3.79908	iLISI
3.55618	3.44754	4.81679	6.96906	3.26663	2.75215	5.50222	5.91285	5.43388	4.30999	iLISI
4.84057	4.01986	4.79647	4.40889	2.82658	4.5672	3.53019	6.21318	6.34275	5.45122	iLISI
3.25183	4.42996	4.47181	3.27761	2.16578	2.06579	3.886	4.26804	2.02348	5.08798	iLISI
3.70009	3.68263	3.92849	2.89569	2.73278	2.50211	6.04093	3.08922	2.64605	4.85837	iLISI
2.97369	3.92818	4.70974	2.96351	2.44541	4.10753	4.83495	6.52779	4.50886	4.70892	iLISI
4.97084	4.36841	5.75818	2.71732	3.40075	2.04794	4.46853	4.68952	3.63488	4.00731	iLISI
5.41546	6.17668	5.50437	4.70828	2.9087	2.72682	4.81169	5.19826	5.45293	4.74531	iLISI
3.2749	5.51535	5.45638	3.14432	4.70584	1.8557	4.93956	3.23691	5.25662	3.49459	iLISI
2.31866	3.71344	5.53805	3.82073	3.30863	3.1821	4.21041	4.15011	4.74063	5.17899	iLISI
3.23402	3.73343	5.31219	3.1494	2.61819	3.0314	5.69139	1.90812	3.77609	5.159	iLISI
5.85352	2.9476	4.26536	3.79635	3.27839	2.46044	5.34406	4.16947	5.75777	5.04068	iLISI
3.31546	4.02341	5.66026	2.96308	3.8781	1.25875	5.80521	5.01417	4.16024	4.96599	iLISI
2.71879	3.20556	5.30288	3.47092	2.84771	1.90836	4.24308	3.49954	3.01786	3.76954	iLISI
4.35269	2.74681	4.77869	2.71353	2.75075	1.9173	5.92327	3.15669	4.80143	5.62385	iLISI
4.40101	4.35946	4.8609	2.97143	2.06246	1.98044	4.90211	4.70972	3.29344	4.79083	iLISI
3.5462	4.40766	5.44076	7.34153	2.61963	6.63393	3.84004	3.3718	3.66539	5.47291	iLISI
3.90271	5.11277	3.96939	5.0255	2.641	3.94335	6.11205	4.72703	3.95846	3.57321	iLISI
2.92974	6.18368	3.36897	3.5838	1.49894	2.56978	5.39017	4.44066	2.20817	3.61913	iLISI
3.46487	4.27415	4.96025	2.58579	1.88143	2.32267	5.1631	5.36368	3.31363	5.4093	iLISI
4.20722	4.57493	4.67716	3.23677	2.77997	1.67697	3.50917	3.63306	5.07288	3.59868	iLISI
4.05495	4.01893	4.18439	2.84522	2.13832	1.73599	5.75058	3.78228	4.7676	3.91513	iLISI
5.71087	4.436	1.29104	3.27779	4.28124	1.58447	5.57691	4.09868	3.43925	4.66288	iLISI
4.62269	4.54829	6.07795	3.32077	3.14584	2.13191	5.56175	5.02094	5.48871	5.43563	iLISI
2.75556	6.54706	5.43784	4.5174	3.14301	1.56401	5.26934	5.83801	4.08932	3.87609	iLISI
5.04662	2.80423	4.37294	6.94117	3.64854	1.71389	5.89634	5.14715	4.47529	4.63138	iLISI
4.30532	4.96574	4.47225	4.70297	2.74469	1.72301	3.54352	4.11401	4.37166	5.49018	iLISI
2.57558	3.31898	2.73609	7.16536	3.39929	2.9197	5.06518	3.96954	3.63278	4.83666	iLISI
2.4145	3.90126	4.6345	3.91487	2.66045	4.48821	2.32792	5.53053	4.48468	4.08884	iLISI
5.6741	4.9997	4.92397	3.36092	2.65518	3.50727	6.71421	4.26127	3.67519	5.46348	iLISI
4.65564	3.6206	5.59236	3.36067	2.17431	1.90023	3.96222	6.04107	4.52678	3.7783	iLISI
5.3648	5.84857	4.34586	4.00313	1.86166	2.28355	5.3294	3.65318	3.59017	5.25056	iLISI
4.83794	4.14077	6.60582	5.00715	2.21777	3.06225	3.58234	4.66834	5.75188	5.06544	iLISI
3.87109	4.44975	6.69965	5.35442	1.72209	2.12648	3.48693	4.44844	6.32589	3.6775	iLISI
3.13508	3.21841	5.6066	4.18967	1.98582	1.61954	3.58257	5.21817	5.00654	4.59317	iLISI
3.94645	3.40141	5.15355	4.5558	2.63741	1.85659	4.64315	5.38266	4.56668	4.56177	iLISI
4.19225	5.17278	5.69857	3.24559	2.19673	2.47863	5.33784	4.96158	2.73903	4.89531	iLISI
3.14397	3.81801	4.68917	5.54662	2.08872	2.47883	5.21278	3.17806	5.30119	3.8699	iLISI
5.39663	4.47175	5.23398	3.39383	1.76418	2.6147	5.22909	4.95272	4.79318	4.69119	iLISI
3.49988	5.91522	5.4321	4.96021	1.87233	3.60135	5.38504	3.13881	4.14155	3.81871	iLISI
4.375	5.91704	4.25321	3.53471	1.83503	3.71663	3.3346	3.91031	3.57223	6.49489	iLISI
5.14038	1.95286	5.91207	6.93148	2.66203	3.55167	5.37663	3.08347	5.01274	4.78616	iLISI
4.11107	4.54999	6.28389	3.53499	1.94898	2.10304	5.5326	6.41427	5.702	5.38741	iLISI
3.51352	4.95211	4.80988	3.0275	2.43345	2.17981	5.05798	5.26933	4.88511	4.37311	iLISI
3.04669	2.90858	4.24401	6.97661	2.68779	3.94015	3.66049	2.93266	4.79696	3.95876	iLISI
4.57936	6.48795	4.73007	6.90399	1.75423	2.08263	5.08232	4.73413	4.35072	5.30989	iLISI
2.03657	4.12321	4.29437	4.27237	3.22619	3.6115	3.46759	5.44112	3.67299	5.27978	iLISI
4.83343	3.29281	5.3782	3.31591	1.79925	2.68498	3.39365	4.56485	5.37823	5.74466	iLISI
4.98632	3.60258	5.58948	5.21687	3.3016	2.44417	5.26676	5.10701	6.58683	5.70289	iLISI
3.83962	2.79559	4.38758	4.11615	2.46117	2.88639	5.41346	4.87543	6.18701	4.13703	iLISI
3.85775	7.19225	4.81721	3.17025	3.11276	1.6663	5.81656	3.41455	4.53969	4.73936	iLISI
2.43359	1.94482	4.49768	7.42145	2.44032	2.7837	5.04773	5.52509	3.96018	2.20424	iLISI
1.88941	4.56193	5.04476	4.31862	1.53898	1.91243	5.24173	3.70124	6.14878	4.73102	iLISI
2.8992	4.55514	4.05601	3.23347	2.01474	3.23237	4.87356	5.34678	5.69267	6.17283	iLISI
4.14867	4.07306	5.38972	4.04861	3.54554	2.1704	5.68012	1.65476	7.12261	5.98523	iLISI
3.42126	3.16158	4.30271	4.29973	3.09334	3.78803	5.375	4.59035	5.65318	3.29622	iLISI
3.94668	3.66369	4.68132	2.63758	2.13898	1.37242	4.36235	1.99912	5.23652	4.77954	iLISI
2.92454	5.01553	6.64994	5.42675	2.98321	4.10667	5.78206	2.35358	4.83824	6.27615	iLISI
4.22681	4.55731	4.02469	6.89723	4.14626	2.15082	7.94303	1.96259	3.60077	2.90281	iLISI
3.49603	5.21238	5.69331	5.15344	1.59348	1.92939	2.3157	1.99845	5.95295	4.07523	iLISI
5.01502	5.08208	5.14428	3.65551	1.86352	2.12095	6.09322	1.40139	4.42465	5.25248	iLISI
4.76914	2.65939	3.70466	3.87529	3.68532	3.44407	5.55641	2.94291	4.81534	4.20154	iLISI
4.9991	4.68212	4.35819	3.53506	1.72762	1.59164	4.13213	4.67125	5.70925	6.19731	iLISI
4.51721	3.6547	4.40579	3.7414	2.34662	1.75665	4.86357	4.74671	6.41651	5.62662	iLISI
6.71642	5.62687	5.87017	7.43789	2.71326	4.56997	5.24586	3.92676	5.83313	4.23745	iLISI
4.5481	4.58124	5.32364	7.40127	2.75571	1.59946	3.07617	5.30856	6.04457	6.2151	iLISI
4.65914	6.28358	4.73776	3.81984	3.77773	2.16275	4.70616	4.99763	3.65699	5.02783	iLISI
4.31118	6.15827	5.49805	3.03064	1.63513	1.65551	7.08406	5.55126	4.98734	5.38106	iLISI
3.366	5.95077	3.7409	3.5414	2.58526	1.98538	4.02076	3.27971	6.58019	5.12557	iLISI
2.40642	4.82824	4.40157	2.73274	1.54045	1.47686	6.46276	3.63902	6.46706	2.97678	iLISI
2.44446	3.55951	4.91169	3.7325	1.58696	2.07855	4.56198	5.19167	6.25074	5.23271	iLISI
4.59168	4.62864	4.14551	3.54662	2.8476	2.21396	5.32032	3.06736	4.08792	5.32889	iLISI
2.45798	4.17962	3.29647	3.00937	3.28331	1.61825	4.34127	5.32352	3.86527	5.9515	iLISI
2.64138	4.86177	6.16488	4.48269	2.26193	4.17173	6.39399	5.13233	4.9239	3.81432	iLISI
2.38139	5.18104	4.95254	3.81994	2.19368	1.83373	6.97991	4.2066	4.67428	5.67919	iLISI
2.40779	4.60833	4.79399	5.91013	2.6608	1.48584	4.81192	5.89673	3.65113	5.24413	iLISI
2.47488	4.09527	5.0424	4.02778	1.52052	2.72474	6.18638	5.72346	5.78529	4.60657	iLISI
3.44347	3.74299	6.3995	3.0411	1.44737	4.4933	7.82438	4.16121	2.93402	5.2221	iLISI
2.90449	4.45813	5.10451	3.55037	1.86386	1.48134	6.29189	4.25207	4.78564	6.14932	iLISI
3.01517	3.43224	5.12706	3.58833	2.20293	3.48902	4.20355	5.76428	4.67347	3.42804	iLISI
4.0339	7.38513	5.09491	3.42977	1.89872	1.43305	4.64384	5.49704	6.30386	5.17002	iLISI
3.97701	3.89635	5.32596	6.94547	2.02419	2.33148	6.46767	2.31012	4.45791	5.61683	iLISI
5.91937	3.75057	6.34938	3.37866	2.18491	3.29877	3.64432	4.10493	4.89353	5.42592	iLISI
4.09855	5.13826	4.49145	5.325	1.3091	2.89752	3.84944	2.52936	3.33209	4.93576	iLISI
3.68431	5.2541	5.23619	3.30255	1.72988	3.15759	5.23644	5.04326	4.05664	3.05368	iLISI
1.62888	3.15388	5.51526	2.94851	2.2624	2.91997	3.46155	3.44731	3.96923	4.73123	iLISI
5.1969	6.36223	4.08112	4.30732	1.89108	3.45556	4.75627	5.43539	5.25752	4.5497	iLISI
3.71514	5.14461	4.20512	3.53504	2.52551	2.33001	4.6269	6.04715	6.13001	6.03715	iLISI
2.89284	4.60966	3.50438	5.6038	2.91065	4.35873	4.66633	2.24418	3.76274	4.86035	iLISI
1.64293	5.6159	4.6936	2.58357	1.57822	1.99083	4.65756	5.88848	4.25075	3.07283	iLISI
2.00963	5.52414	5.0097	2.94606	2.86425	4.34534	6.2397	4.28249	5.35004	3.93172	iLISI
3.38263	4.97497	3.8164	3.22321	2.36201	2.61904	4.6842	4.34419	3.62214	6.36106	iLISI
4.57026	3.15335	4.29945	2.75073	2.49208	2.28721	3.06574	4.99608	5.23471	3.36485	iLISI
3.32637	5.17289	3.6048	3.28875	1.8942	3.10364	5.77929	4.83009	2.68391	5.04671	iLISI
3.87111	4.89698	4.81165	3.56428	2.40205	1.61733	6.22755	4.22734	2.45641	6.4008	iLISI
5.30111	3.89531	4.20423	2.80932	2.30752	4.089	5.81862	4.44227	4.72547	5.55875	iLISI
3.84366	5.53275	2.63232	2.6168	1.53578	4.05892	3.97064	5.74628	4.63953	4.99044	iLISI
5.49598	2.61897	4.06581	3.96673	2.37719	2.51952	4.40145	6.78979	4.7231	5.56314	iLISI
4.26176	3.52206	5.07214	7.38586	3.20045	1.98399	4.87038	2.56695	5.6113	3.77566	iLISI
2.89205	5.19594	4.92247	4.5376	3.05378	1.62006	5.89319	5.07828	6.18937	3.11872	iLISI
4.50778	5.11433	4.54244	2.9593	3.35988	1.63888	4.61176	3.52891	5.86448	3.92518	iLISI
2.37706	2.86282	3.92122	7.39599	2.30638	1.8706	5.7616	4.19645	5.62898	4.24337	iLISI
4.46538	4.37308	2.14181	7.37554	1.41226	1.92434	6.01732	6.76898	5.92435	5.78623	iLISI
2.87807	4.02769	5.31971	2.78111	2.84007	1.94037	3.97165	2.24448	4.56147	3.99377	iLISI
3.8852	3.15723	2.97621	2.97783	1.90518	2.02355	4.33129	4.65437	4.95765	5.40218	iLISI
3.00006	5.271	3.11012	3.08095	3.64698	2.68704	4.21143	6.13247	3.47748	4.68784	iLISI
2.80415	3.45932	4.80495	3.53486	2.9494	1.36462	5.36694	3.02296	3.93152	5.6196	iLISI
3.43223	2.12404	4.05242	3.38885	2.87613	3.05398	4.15299	4.97504	4.25126	5.46497	iLISI
2.58958	3.92795	3.39611	3.50723	3.36512	1.69635	5.68009	3.66051	3.7159	5.79273	iLISI
2.02963	1.77781	3.91383	3.53494	3.2622	1.33566	6.91151	6.60328	6.27533	4.02728	iLISI
1.67091	2.82352	5.71103	6.20021	2.24377	1.35439	4.97502	5.28259	5.48892	3.04764	iLISI
4.95023	2.13745	4.80616	4.80224	2.38936	1.28682	6.3675	3.25501	5.01531	4.80706	iLISI
2.97307	3.10109	3.19325	4.48524	2.18254	1.18545	5.89763	4.22486	6.0782	4.92731	iLISI
4.59287	4.10272	3.69263	4.21106	3.08115	1.32707	4.19764	4.37716	5.05036	6.71045	iLISI
3.34072	2.02749	5.37722	4.54569	1.70059	1.89883	4.80811	6.03985	6.00415	5.09046	iLISI
[truncated: 14,686 more rows]

## Sheet: Figure 2i-Pancreas
Dataset	Method	Positive cells (%)	True Positive cells (%)
Pancreas	scDREAMER	97.2165	41.2093
Pancreas	scDML	96.05	14.006
Pancreas	Harmony	96.5328	13.6525

## Sheet: Figure 3c-Lung
Dataset	Method	Composite bio-conservation score
Lung	scVI	0.39
Lung	Harmony	0.36
Lung	Seurat	0.17
Lung	BBKNN	0.38
Lung	Scanorama	0.35
Lung	INSCT	0.17
Lung	LIGER	0.21
Lung	iMAP	0.36
Lung	scDML	0.03
	scDREAMER	0.45

## Sheet: Figure 3d-Lung
Dataset	Method	Composite batch-correction score
Lung	scVI	0.71
Lung	Harmony	0.59
Lung	Seurat	0.57
Lung	BBKNN	0.51
Lung	Scanorama	0.32
Lung	INSCT	0.24
Lung	LIGER	0.59
Lung	iMAP	0.42
Lung	scDML	0.64
Lung	scDREAMER	0.71

## Sheet: Figure 3e-Lung
Dataset	Method	Combined composite score
Lung	scVI	0.55
Lung	Harmony	0.47
Lung	Seurat	0.37
Lung	BBKNN	0.44
Lung	Scanorama	0.34
Lung	INSCT	0.21
Lung	LIGER	0.4
Lung	iMAP	0.39
Lung	scDML	0.33
Lung	scDREAMER	0.58

## Sheet: Figure 3f-Lung
Dataset	Method	Composite isolated label score
Lung	scVI	0.8
Lung	Harmony	0.3
Lung	Seurat	0.82
Lung	BBKNN	0.3
Lung	Scanorama	0.61
Lung	INSCT	0.18
Lung	LIGER	0.14
Lung	iMAP	0.6
Lung	scDML	0
Lung	scDREAMER	0.76

[truncated: 70 more sheets: Figure 3g-Lung, Figure 3i-Lung, Figure 4c-Immune Human, Figure 4d-Immune Human, Figure 4e-Immune Human, Figure 4f-Immune Human, Figure 4g-Immune Human, Figure 4i-Immune Human, Figure 5c-scDREAMER-Sup, Figure 5d-scDREAMER-Sup, Figure 5e-scDREAMER-Sup, Figure 5f-scDREAMER-Sup, Figure 5g-scDREAMER-Sup, Figure 5h-scDREAMER-Sup, Figure 5k-scDREAMER-Sup, Figure 5l-scDREAMER-Sup, Figure 5m-scDREAMER-Sup, Figure 5n-scDREAMER-Sup, Figure 5o-scDREAMER-Sup, Figure 5p-scDREAMER-Sup …]
