# Supplementary material for: scDREAMER for atlas-level integration of single-cell datasets using deep generative model paired with adversarial classifier
Source: Nat Commun. 2023 Nov 27;14:7781. doi: 10.1038/s41467-023-43590-8 (PMC10682386; doi:10.1038/s41467-023-43590-8)
Supplement: Supplementary file 5 — Author Meta Data [file 41467_2023_43590_MOESM5_ESM.txt]

TITLE

scDREAMER: atlas-level integration of single-cell datasets using deep generative model paired with adversarial classifier

AUTHOR/ORCID/PRIMARY AFFILIATION

Hamim Zafar, null
Indian Institute of Technology Kanpur, Computer Science & Engineering, Biological Sciences & Bioengineering, KANPUR, UTTAR PRADESH, India

Ajita Shree, 0000-0003-1064-6238
Indian Institute of Technology Kanpur, Kanpur Nagar, India

Musale Krushna Pavan, 0000-0002-7856-8224
Indian Institute of Technology Kanpur, KANPUR NAGAR, UTTAR PRADESH, India

FUNDING DETAILS


AUTHOR CONTRIBUTIONS
